# Supplementary material for: Molecular pathways associated with the nutritional programming of plant-based diet acceptance in rainbow trout following an early feeding exposure
Source: BMC Genomics. 2016 Jun 13;17:449. doi: 10.1186/s12864-016-2804-1 (PMC4907080; doi:10.1186/s12864-016-2804-1)
Supplement: Additional file 1: — List of mRNA probes differentially expressed based on nutritional history in the brain and liver. The lists of 1787 (3-week + Brain) and of 924 (3-week + Liver) differentially expressed mRNA probes (fold change ≥ 1.5 and p [nutritional history] ≤ 0.05), both at the end of the early exposure (Fig. 1; 3-week, diet V vs. diet M) and in the brain or liver of juvenile trout at the end of the V-challenge (Fig. 1; V-his vs. M-his). The list of 159 probes with overlapping significant expression profiles in both brain and liver comparisons is shown in a separate worksheet. Probe names highlighted in yellow were selected for RT-PCR confirmation. (XLSX 216 kb) [file 12864_2016_2804_MOESM1_ESM.xlsx]

## Sheet: 3week+Brain_2way ANOVA_Diet_FDR
ProbeName	FC ([3week-Plant-based] vs [3week-Marine])	FC ([Brain-Plant-based] vs [Brain-Marine])	Description
TC112745	1.72351	2.21798	(sp:Q7ZU80) Protein lunapark-A OS=Danio rerio GN=lnpa PE=2 SV=1
CUST_757_PI425536763	3.17213	2.10866	(sp:Q9WUD8) Fas apoptotic inhibitory molecule 1 OS=Mus musculus GN=Faim PE=1 SV=1
TC100593	5.47485	1.87772	[BBH] LR14L_DANRE (sp:Q1L8H0) Leucine-rich repeat-containing protein 14-like OS=Danio rerio GN=si:dkey-231l1.3 PE=3 SV=1
CUST_22102_PI425536763	1.70402	1.59028	(sp:Q9DD48) Probable E3 ubiquitin-protein ligase makorin-2 OS=Seriola quinqueradiata GN=mkrn2 PE=2 SV=1
CUST_22210_PI425536763	1.76621	1.77849	(sp:P21783) Neurogenic locus notch protein homolog OS=Xenopus laevis GN=notch1 PE=1 SV=3
TC111160	-7.57431	1.52807	(sp:Q28631) WAP four-disulfide core domain protein 2 OS=Oryctolagus cuniculus GN=WFDC2 PE=1 SV=2
CUST_26103_PI425536763	5.07137	1.54886	(sp:Q6ZU64) Coiled-coil domain-containing protein 108 OS=Homo sapiens GN=CCDC108 PE=2 SV=2
TC125774	-5.79742	1.50245	PREDICTED: Bos taurus collagen, type XII, alpha 1, transcript variant 1 (COL12A1), mRNA
TC123986	-63.2758	1.64779	(sp:Q91971) Glucagon-1 OS=Oncorhynchus mykiss GN=gcg1 PE=2 SV=1
TC127706	3.24194	1.52009	[BBH] CF142_HUMAN (sp:Q5VWP3) Uncharacterized protein C6orf142 OS=Homo sapiens GN=C6orf142 PE=2 SV=2
CUST_13931_PI425536763	-2.78669	-1.51114	(sp:P19237) Troponin I, slow skeletal muscle OS=Homo sapiens GN=TNNI1 PE=1 SV=3
ERCC-00012_90	1.70745	1.76406	Unknown
TC100233	-1.78923	-1.51949	[BBH] LMNB2_HUMAN (sp:Q03252) Lamin-B2 OS=Homo sapiens GN=LMNB2 PE=1 SV=3
TC113089	-6.53052	-1.60581	[BBH] DPEP1_BOVIN (sp:Q3SZM7) Dipeptidase 1 OS=Bos taurus GN=DPEP1 PE=2 SV=1
TC128276	12.5844	3.30204
TC108331	1.55877	3.81866	[BBH] GBG1_BOVIN (sp:P02698) Guanine nucleotide-binding protein G(T) subunit gamma-T1 OS=Bos taurus GN=GNGT1 PE=1 SV=2
CUST_8098_PI425536763	10.4208	-3.10196	[BBH] CO8A1_MOUSE (sp:Q00780) Collagen alpha-1(VIII) chain OS=Mus musculus GN=Col8a1 PE=1 SV=3
TC130962	-9.34184	2.49842	(sp:Q9PVU6) Hemoglobin embryonic subunit alpha OS=Oryzias latipes PE=2 SV=3
CUST_61_PI425536763	2.14659	1.77951	(sp:P87366) Green-sensitive opsin OS=Oryzias latipes PE=2 SV=1
TC123883	-3.30276	-1.53084	[BBH] ECHA_MOUSE (sp:Q8BMS1) Trifunctional enzyme subunit alpha, mitochondrial OS=Mus musculus GN=Hadha PE=1 SV=1
TC115439	1.65027	2.441	[BBH] PPM1D_MOUSE (sp:Q9QZ67) Protein phosphatase 1D OS=Mus musculus GN=Ppm1d PE=2 SV=1
CUST_17514_PI425536763	7.79894	1.50183	(sp:Q6UX71) Plexin domain-containing protein 2 OS=Homo sapiens GN=PLXDC2 PE=1 SV=1
TC123319	1.66751	1.5558	(sp:Q91WG5) 5'-AMP-activated protein kinase subunit gamma-2 OS=Mus musculus GN=Prkag2 PE=1 SV=1
TC129886	8.51982	16.1941
CUST_6513_PI425536763	2.09214	1.77808	[BBH] CTF18_XENLA (sp:Q6NU40) Chromosome transmission fidelity protein 18 homolog OS=Xenopus laevis GN=chtf18 PE=2 SV=1
CUST_8613_PI425536763	-1.60448	-3.30178	(sp:P02641) Troponin T, fast skeletal muscle OS=Oryctolagus cuniculus GN=TNNT3 PE=1 SV=4
TC123714	1.89986	2.01097	(sp:Q80XB4) Nebulin-related-anchoring protein OS=Mus musculus GN=Nrap PE=1 SV=2
CUST_12551_PI425536763	-2.85231	-1.5572	(sp:Q8K3Y6) Zinc finger CCCH-type antiviral protein 1 OS=Rattus norvegicus GN=Zc3hav1 PE=1 SV=1
TC104839	-8.76834	-1.52535	[BBH] CND3_XENLA (sp:Q9YHB5) Condensin complex subunit 3 OS=Xenopus laevis GN=ncapg PE=1 SV=1
CUST_26037_PI425536763	1.52722	1.80736	(sp:Q5RF16) Beta,beta-carotene 9',10'-oxygenase OS=Pongo abelii GN=BCO2 PE=2 SV=1
CUST_6383_PI425536763	1.785	2.32414	(sp:Q9Z1P4) Leucine-rich repeat-containing G-protein coupled receptor 5 OS=Mus musculus GN=Lgr5 PE=2 SV=2
TC119615	1.61436	1.76945	(sp:A3KGT9) Glycerol-3-phosphate acyltransferase 3-like OS=Danio rerio GN=agpat9l PE=3 SV=1
ERCC-00097_63	1.74087	4.03279	Unknown
TC130945	2.8947	-1.59059	[BBH] CROCC_HUMAN (sp:Q5TZA2) Rootletin OS=Homo sapiens GN=CROCC PE=1 SV=1
CUST_17442_PI425536763	1.64901	2.52004	(sp:P30530) Tyrosine-protein kinase receptor UFO OS=Homo sapiens GN=AXL PE=1 SV=3
TC113235	3.47864	-1.59236	(sp:Q9BSL1) Ubiquitin-associated domain-containing protein 1 OS=Homo sapiens GN=UBAC1 PE=1 SV=1
CUST_17035_PI425536763	2.18634	2.18749	(sp:Q641K5) NUAK family SNF1-like kinase 1 OS=Mus musculus GN=Nuak1 PE=2 SV=1
TC108198	-2.07674	-1.70708	PREDICTED: hedgehog interacting protein-like protein-like [Danio rerio]
TC101738	-1.58765	-1.73438	(sp:Q6NWG1) Leucine-rich repeat-containing protein 59 OS=Danio rerio GN=lrrc59 PE=2 SV=1
CUST_21293_PI425536763	5.65529	1.58275	(sp:P59101) Basic helix-loop-helix transcription factor scleraxis OS=Gallus gallus GN=SCX PE=2 SV=1
CUST_18996_PI425536763	2.08871	2.31462	(sp:Q80U95) Ubiquitin-protein ligase E3C OS=Mus musculus GN=Ube3c PE=2 SV=2
CUST_5848_PI425536763	-8.13938	-1.5225	(sp:P24329) Thiosulfate sulfurtransferase OS=Rattus norvegicus GN=Tst PE=1 SV=3
CUST_24859_PI425536763	2.59413	2.42801	(sp:Q61011) Guanine nucleotide-binding protein G(I)/G(S)/G(T) subunit beta-3 OS=Mus musculus GN=Gnb3 PE=1 SV=2
CUST_26541_PI425536763	-23.5326	-1.58496	(sp:Q6DF39) Kinetochore protein Spc25 OS=Xenopus tropicalis GN=spc25 PE=2 SV=1
TC96727	-51.4355	-8.10759	(sp:Q29461) Chymotrypsin-like elastase family member 2A OS=Bos taurus GN=CELA2A PE=2 SV=1
TC107728	-2.57376	-25.3151	(sp:Q8CJD3) Zymogen granule membrane protein 16 OS=Rattus norvegicus GN=Zg16 PE=2 SV=1
TC130678	22.2294	-3.65263	(sp:Q98SN8) Protein transport protein Sec61 subunit alpha isoform B OS=Oncorhynchus mykiss GN=sec61ab PE=2 SV=3
TC116065	4.81144	1.52017
TC108166	3.25717	3.44042	[BBH] CUL5_HUMAN (sp:Q93034) Cullin-5 OS=Homo sapiens GN=CUL5 PE=1 SV=4
CUST_27887_PI425536763	2.03444	1.75165	[BBH] RO60_XENLA (sp:P42700) 60 kDa SS-A/Ro ribonucleoprotein OS=Xenopus laevis GN=trove2 PE=1 SV=1
TC126816	2.97176	4.53923
TC124552	2.80737	1.67189	Salmo salar Poliovirus receptor-related protein 1 (pvrl1), mRNA
CUST_9198_PI425536763	-1.5463	-1.61145	(sp:Q8VCG3) WD repeat-containing protein 74 OS=Mus musculus GN=Wdr74 PE=2 SV=1
CUST_9821_PI425536763	1.50329	2.32921	(sp:P97946) Vascular endothelial growth factor D OS=Mus musculus GN=Figf PE=2 SV=1
TC129942	1.73983	1.5748	(sp:P00883) Fructose-bisphosphate aldolase A OS=Oryctolagus cuniculus GN=ALDOA PE=1 SV=2
CUST_14784_PI425536763	13.2776	-2.0137	(sp:O08815) STE20-like serine/threonine-protein kinase OS=Rattus norvegicus GN=Slk PE=1 SV=1
TC124647	1.92393	1.88648	ZPC domain containing protein 5 [Oryzias latipes]
CUST_13655_PI425536763	3.97227	2.74905	[BBH] FOXG1_CHICK (sp:Q90964) Forkhead box protein G1 OS=Gallus gallus GN=FOXG1 PE=2 SV=1
CUST_11388_PI425536763	2.48773	2.03673	(sp:P15127) Insulin receptor OS=Rattus norvegicus GN=Insr PE=1 SV=1
TC122381	2.67094	2.20377	(sp:P48615) Protein Wnt-11 OS=Mus musculus GN=Wnt11 PE=2 SV=1
TC113780	-4.75585	-1.66077	[BBH] LRC19_MOUSE (sp:Q8BZT5) Leucine-rich repeat-containing protein 19 OS=Mus musculus GN=Lrrc19 PE=2 SV=1
CUST_27801_PI425536763	2.5483	1.50789	(sp:Q5W0Z9) Probable palmitoyltransferase ZDHHC20 OS=Homo sapiens GN=ZDHHC20 PE=1 SV=1
TC112520	-1.72598	-4.45475	Salmo salar FAM55C (fa55c), mRNA
CUST_11812_PI425536763	28.9464	-5.3671	(sp:Q92611) ER degradation-enhancing alpha-mannosidase-like 1 OS=Homo sapiens GN=EDEM1 PE=1 SV=1
TC129849	-2.04034	-3.25082	(sp:P01867) Ig gamma-2B chain C region OS=Mus musculus GN=Igh-3 PE=1 SV=3
CUST_26410_PI425536763	3.72468	3.41932	[BBH] COPR_PSESM (sp:Q02540) Transcriptional activator protein copR OS=Pseudomonas syringae pv. tomato GN=copR PE=1 SV=1
CUST_6701_PI425536763	1.85261	1.84635	(sp:O02740) Retinal guanylyl cyclase 2 OS=Bos taurus GN=GUCY2F PE=2 SV=1
CUST_3775_PI425536763	-1.91741	-1.5199	[BBH] TM160_DANRE (sp:B3DJK0) Transmembrane protein 160 OS=Danio rerio GN=tmem160 PE=2 SV=1
TC121677	2.90916	2.18314	(sp:Q91WK1) SPRY domain-containing protein 4 OS=Mus musculus GN=Spryd4 PE=2 SV=1
TC99638	2.29829	1.68554	PREDICTED: im:7155132 [Danio rerio]
CUST_631_PI425536763	2.41684	1.5022	(sp:Q6GN21) Nuclear receptor subfamily 2 group C member 1-A OS=Xenopus laevis GN=nr2c1-A PE=2 SV=1
CUST_4713_PI425536763	2.07767	1.57537	(sp:O14977) Antizyme inhibitor 1 OS=Homo sapiens GN=AZIN1 PE=1 SV=2
TC107986	25.8187	-4.91599	(sp:Q01965) T-lymphocyte surface antigen Ly-9 OS=Mus musculus GN=Ly9 PE=1 SV=2
CUST_17248_PI425536763	-1.60041	-1.88876	[BBH] GFPT1_HUMAN (sp:Q06210) Glucosamine--fructose-6-phosphate aminotransferase [isomerizing] 1 OS=Homo sapiens GN=GFPT1 PE=1 SV=3
TC110010	2.06284	1.5357
TC124682	-3.32105	-1.51224	Oncorhynchus mykiss osteopontin-like protein (LOC100135895), mRNA
TC114964	3.61815	1.82244	(sp:Q6PBI2) Pancreatic progenitor cell differentiation and proliferation factor B OS=Danio rerio GN=ppdpfb PE=2 SV=1
TC103393	-3.19086	-1.52785	(sp:Q4AEH7) Glutathione peroxidase 2 OS=Cebus apella GN=GPX2 PE=2 SV=2
TC114033	2.36574	1.95379	Salmo salar TRAF-type zinc finger domain-containing protein 1 (trad1), mRNA
CUST_3329_PI425536763	5.59948	15.6904	[BBH] PURP_CHICK (sp:P08938) Purpurin OS=Gallus gallus PE=1 SV=1
CUST_8843_PI425536763	1.73113	3.28344	(sp:Q0ZGT2) Nexilin OS=Homo sapiens GN=NEXN PE=1 SV=1
CUST_18741_PI425536763	2.36702	2.38132	(sp:P19973) Lymphocyte-specific protein 1 OS=Mus musculus GN=Lsp1 PE=1 SV=2
CUST_11368_PI425536763	2.00664	1.93347	(sp:Q5RFQ0) rRNA-processing protein FCF1 homolog OS=Pongo abelii GN=FCF1 PE=2 SV=1
TC123192	-2.50096	-1.50353
CUST_14925_PI425536763	1.6959	1.64322	(sp:Q90Y50) Coxsackievirus and adenovirus receptor homolog OS=Danio rerio GN=cxadr PE=2 SV=1
TC103782	-2.61967	-2.40616	(sp:Q9UBP9) PTB domain-containing engulfment adapter protein 1 OS=Homo sapiens GN=GULP1 PE=1 SV=1
TC129164	1.76069	2.963
CUST_21042_PI425536763	1.60128	2.66654	(sp:P20428) Myogenin OS=Rattus norvegicus GN=Myog PE=2 SV=1
CUST_3971_PI425536763	-3.37652	-1.58595	(sp:Q6ZMP0) Thrombospondin type-1 domain-containing protein 4 OS=Homo sapiens GN=THSD4 PE=2 SV=2
TC127611	2.56006	1.55768	[BBH] CRGNB_DANRE (sp:Q6DGY7) Gamma-crystallin N-B OS=Danio rerio GN=crygnb PE=2 SV=1
TC107602	2.82798	-1.64936
CUST_8442_PI425536763	-3.85396	-1.66116	[BBH] LGUL_RAT (sp:Q6P7Q4) Lactoylglutathione lyase OS=Rattus norvegicus GN=Glo1 PE=1 SV=3
CUST_16059_PI425536763	2.15039	1.5958	[BBH] ZBT40_HUMAN (sp:Q9NUA8) Zinc finger and BTB domain-containing protein 40 OS=Homo sapiens GN=ZBTB40 PE=1 SV=4
CUST_20139_PI425536763	4.55901	-1.65845	[BBH] ID4_XENLA (sp:Q7ZXF3) DNA-binding protein inhibitor ID-4 OS=Xenopus laevis GN=id4 PE=2 SV=1
TC124522	2.01057	1.5987	Danio rerio WW domain containing adaptor with coiled-coil a (waca), mRNA
CUST_20446_PI425536763	-13.6267	-3.58366	(sp:P80314) T-complex protein 1 subunit beta OS=Mus musculus GN=Cct2 PE=1 SV=4
TC97800	1.70048	2.58186	(sp:Q567G6) Uncharacterized protein C3orf17 homolog OS=Danio rerio GN=si:dkey-22a1.3 PE=2 SV=1
TC106991	3.1961	1.94824	[BBH] CCNJ_MOUSE (sp:Q3TZI6) Cyclin-J OS=Mus musculus GN=Ccnj PE=2 SV=2
CUST_4_PI429444437	2.09054	5.29395	Oncorhynchus mykiss cholecystokinin (Thr) (cck-t), mRNA
CUST_27082_PI425536763	27.5843	-5.09343	(sp:Q8K4J0) Protein artemis OS=Mus musculus GN=Dclre1c PE=2 SV=2
CUST_19419_PI425536763	-2.00667	-1.69362	(sp:Q96QU1) Protocadherin-15 OS=Homo sapiens GN=PCDH15 PE=1 SV=2
CUST_18691_PI425536763	17.609	-2.61303	(sp:O35231) Kinesin-like protein KIFC3 OS=Mus musculus GN=Kifc3 PE=1 SV=4
TC105332	-8.086	1.64093	Salmo salar Serine/threonine-protein phosphatase 2A catalytic subunit alpha isoform (pp2aa), mRNA
CUST_140_PI425708691	15.6001	-2.85032	(sp:P49716) CCAAT/enhancer-binding protein delta OS=Homo sapiens GN=CEBPD PE=1 SV=2
CUST_1910_PI425536763	8.52994	-2.55627	[BBH] MB212_DANRE (sp:Q8UUZ1) Protein mab-21-like 2 OS=Danio rerio GN=mab21l2 PE=2 SV=1
TC126891	-3.57707	-7.01612
TC105351	2.58382	1.6783
CUST_16098_PI425536763	1.55321	1.74057	[BBH] TATD3_DANRE (sp:Q503T5) Putative deoxyribonuclease tatdn3 OS=Danio rerio GN=tatdn3 PE=2 SV=1
CUST_10685_PI425536763	2.34185	1.77096	(sp:Q28CZ9) Cytochrome b5 reductase 4 OS=Xenopus tropicalis GN=cyb5r4 PE=2 SV=1
TC121407	-2.77986	-3.08196	Salmo salar Transmembrane protein 163 (tm163), mRNA
CUST_13416_PI425536763	1.92263	2.62241	(sp:Q12766) HMG domain-containing protein 3 OS=Homo sapiens GN=HMGXB3 PE=2 SV=2
TC120836	-2.35429	-1.81249	Homo sapiens small Cajal body-specific RNA 16 (SCARNA16), guide RNA
CUST_6770_PI425536763	1.61332	2.62045	(sp:A1L3M3) Y+L amino acid transporter 2 OS=Xenopus laevis GN=slc7a6 PE=2 SV=1
CUST_4616_PI425536763	4.15184	1.5843	(sp:Q9Y334) Protein G7c OS=Homo sapiens GN=C6orf27 PE=2 SV=3
CUST_22799_PI425536763	1.62083	1.70784	(sp:P33908) Mannosyl-oligosaccharide 1,2-alpha-mannosidase IA OS=Homo sapiens GN=MAN1A1 PE=1 SV=3
CUST_21867_PI425536763	-2.00586	-1.71164	(sp:P68264) Actin, alpha skeletal muscle OS=Oreochromis mossambicus GN=acta1 PE=2 SV=1
CUST_26303_PI425536763	2.31094	2.61989	(sp:A4FU01) Myotubularin-related protein 11 OS=Homo sapiens GN=MTMR11 PE=2 SV=2
TC120973	1.65689	3.06119	Oncorhynchus mykiss transferrin (LOC100136298), mRNA
CUST_6946_PI425536763	-6.94784	1.90804	[BBH] CENPK_HUMAN (sp:Q9BS16) Centromere protein K OS=Homo sapiens GN=CENPK PE=1 SV=1
TC96453	1.71984	5.92632	Salmo salar HN1-like protein (hn1l), mRNA
TC95948	1.8929	2.4902	(sp:Q5JSZ5) Protein BAT2-like 1 OS=Homo sapiens GN=BAT2L1 PE=1 SV=1
TC107998	1.84816	1.50545	(sp:Q6UWL2) Sushi domain-containing protein 1 OS=Homo sapiens GN=SUSD1 PE=1 SV=1
TC127369	1.81246	1.8149	(sp:P10039) Tenascin OS=Gallus gallus GN=TNC PE=1 SV=2
TC122974	-2.47983	-2.45851	(sp:Q8VD50) DNA damage-inducible transcript 4-like protein OS=Rattus norvegicus GN=Ddit4l PE=2 SV=1
CUST_2667_PI425536763	1.92089	1.60029	(sp:Q62871) Cytoplasmic dynein 1 intermediate chain 2 OS=Rattus norvegicus GN=Dync1i2 PE=1 SV=1
CUST_19261_PI425536763	1.59932	1.79622	[BBH] P5CR1_BOVIN (sp:Q58DT4) Pyrroline-5-carboxylate reductase 1, mitochondrial OS=Bos taurus GN=PYCR1 PE=2 SV=1
CUST_20633_PI425536763	2.44069	1.92865	(sp:P08217) Chymotrypsin-like elastase family member 2A OS=Homo sapiens GN=CELA2A PE=1 SV=1
TC120864	2.24551	2.23063	(sp:Q6DC04) Histone-arginine methyltransferase CARM1 OS=Danio rerio GN=carm1 PE=2 SV=1
TC128296	2.58086	-1.59572	(sp:O77384) LRR domain-containing protein PFC0760c OS=Plasmodium falciparum (isolate 3D7) GN=PFC0760c PE=4 SV=1
TC95665	-14.3799	1.75625	[BBH] EBP_HUMAN (sp:Q15125) 3-beta-hydroxysteroid-Delta(8),Delta(7)-isomerase OS=Homo sapiens GN=EBP PE=1 SV=3
CUST_7524_PI425536763	-2.37959	-1.5768	[BBH] WNT11_COTJA (sp:P51891) Protein Wnt-11 OS=Coturnix coturnix japonica GN=WNT11 PE=2 SV=1
TC106884	5.06973	-1.52203
TC120309	1.76839	1.69885	(sp:O60662) Kelch repeat and BTB domain-containing protein 10 OS=Homo sapiens GN=KBTBD10 PE=1 SV=2
TC126902	-8.69316	1.7711	(sp:O13024) Inner centromere protein A OS=Xenopus laevis GN=incenp-A PE=1 SV=1
CUST_2767_PI425536763	20.04	-5.37855	(sp:P08461) Dihydrolipoyllysine-residue acetyltransferase component of pyruvate dehydrogenase complex, mitochondrial OS=Rattus norvegicus GN=Dlat PE=1 SV=3
CUST_8300_PI425536763	-6.47727	1.69776	(sp:Q91641) Thyroid hormone-induced protein B OS=Xenopus laevis PE=2 SV=2
CUST_16402_PI425536763	4.40422	1.60447	[BBH] ELP2_DANRE (sp:Q05AM5) Elongator complex protein 2 OS=Danio rerio GN=elp2 PE=2 SV=1
CUST_6883_PI425536763	18.8795	-2.16054	[BBH] CCD57_HUMAN (sp:Q2TAC2) Coiled-coil domain-containing protein 57 OS=Homo sapiens GN=CCDC57 PE=2 SV=1
TC125951	-2.03553	-1.56946	Salmo salar Integrator complex subunit 11 (int11), mRNA
CUST_14727_PI425536763	3.4507	-1.66522	[BBH] CPLX1_NARJA (sp:O42106) Complexin-1 OS=Narke japonica PE=1 SV=1
TC96786	-56.2866	1.69642	hypothetical protein BRAFLDRAFT_237339 [Branchiostoma floridae]
TC130091	4.15814	-1.65302	Salmo salar Sorting nexin-18 (snx18), mRNA
TC98415	1.72182	1.54583
CUST_25091_PI425536763	2.01898	1.67872	(sp:P50586) Tubby protein OS=Mus musculus GN=Tub PE=1 SV=1
CUST_15585_PI425536763	-10.8795	1.62328	(sp:Q8AXY5) Cytochrome P450 3A56 OS=Fundulus heteroclitus GN=cyp3a56 PE=2 SV=1
CUST_28423_PI425536763	1.54489	3.6898	(sp:Q8BZ21) Histone acetyltransferase MYST3 OS=Mus musculus GN=Myst3 PE=1 SV=2
CUST_5204_PI425536763	4.27422	-1.51311	[BBH] CLVS1_HUMAN (sp:Q8IUQ0) Clavesin-1 OS=Homo sapiens GN=CLVS1 PE=1 SV=1
TC128448	35.3301	-4.0583	Oncorhynchus mykiss serum amyloid A (saa), mRNA
TC127812	8.61018	1.84157	(sp:Q5R5F6) Haptoglobin OS=Pongo abelii GN=HP PE=2 SV=1
CUST_23688_PI425536763	2.9873	1.57039	(sp:Q8IWF6) Protein FAM116A OS=Homo sapiens GN=FAM116A PE=2 SV=1
TC103812	1.84542	2.06074	(sp:Q9CQD7) Uncharacterized protein ENSP00000244321 homolog OS=Mus musculus PE=2 SV=1
CUST_25433_PI425536763	5.88945	2.40024	(sp:Q6NWF1) Solute carrier family 2, facilitated glucose transporter member 12 OS=Danio rerio GN=slc2a12 PE=2 SV=2
CUST_17045_PI425536763	19.9631	-3.93447	[BBH] RNZ2_PANTR (sp:Q9GL72) Zinc phosphodiesterase ELAC protein 2 OS=Pan troglodytes GN=ELAC2 PE=2 SV=1
CUST_9303_PI425536763	-4.09612	-2.3378	(sp:Q6DG32) Solute carrier family 25 member 36-A OS=Danio rerio GN=slc25a36a PE=2 SV=1
TC108477	-247.501	1.60161	(sp:O14894) Transmembrane 4 L6 family member 5 OS=Homo sapiens GN=TM4SF5 PE=2 SV=2
TC107372	1.72717	1.72878	[BBH] CCD51_HUMAN (sp:Q96ER9) Coiled-coil domain-containing protein 51 OS=Homo sapiens GN=CCDC51 PE=1 SV=2
TC121391	2.6971	1.64974
CUST_3021_PI425536763	-1.55566	-2.19665	(sp:Q9N0J6) Fructose-1,6-bisphosphatase isozyme 2 OS=Oryctolagus cuniculus GN=FBP2 PE=2 SV=1
TC103202	1.69299	1.62389
CUST_5015_PI425536763	14.1262	-2.74839	(sp:Q9GLP0) Integrin beta-1 OS=Sus scrofa GN=ITGB1 PE=2 SV=1
TC130692	1.5563	3.24278
CUST_10629_PI425536763	6.84559	-1.8179	(sp:Q4KLL0) Transcription elongation factor A protein 1 OS=Rattus norvegicus GN=Tcea1 PE=2 SV=1
TC123635	2.54665	-1.5233	(sp:Q6PDK8) Protein deltex-4 OS=Mus musculus GN=Dtx4 PE=1 SV=2
CUST_25822_PI425536763	2.3792	1.55457	(sp:Q15349) Ribosomal protein S6 kinase alpha-2 OS=Homo sapiens GN=RPS6KA2 PE=1 SV=2
TC98973	3.8226	1.91726	(sp:P28022) Gamma-crystallin M3 OS=Cyprinus carpio PE=3 SV=2
CUST_24950_PI425536763	2.02503	2.45641	(sp:Q3UFS0) Protein zyg-11 homolog B OS=Mus musculus GN=Zyg11b PE=2 SV=2
TC107624	1.90302	2.49872	(sp:Q91WS7) DEP domain-containing protein 7 OS=Mus musculus GN=Depdc7 PE=2 SV=1
TC108304	1.71042	1.95298	Zinc finger protein 214 [Salmo salar]
CUST_10418_PI425536763	-7.25377	2.01873	(sp:P06606) Tubulin alpha-4 chain OS=Drosophila melanogaster GN=alphaTub67C PE=1 SV=1
CUST_3575_PI425536763	3.29568	2.33022	(sp:Q2KIH7) Phenylalanine-4-hydroxylase OS=Bos taurus GN=PAH PE=2 SV=1
CUST_27983_PI425536763	1.96261	1.63607	(sp:Q9S740) Lysine-rich arabinogalactan protein 19 OS=Arabidopsis thaliana GN=AGP19 PE=2 SV=1
TC110784	-7.79383	-1.75407	(sp:O94927) HAUS augmin-like complex subunit 5 OS=Homo sapiens GN=HAUS5 PE=1 SV=2
TC119610	4.09334	2.91942	[BBH] GDF8_DANRE (sp:O42222) Growth/differentiation factor 8 OS=Danio rerio GN=mstnb PE=2 SV=2
TC106346	2.66594	1.66439	(sp:Q86AF2) Putative uncharacterized protein DDB_G0271606 OS=Dictyostelium discoideum GN=DDB_G0271606 PE=4 SV=1
CUST_11878_PI425536763	2.13154	3.0282	(sp:Q5R5C5) NADPH oxidase 4 OS=Pongo abelii GN=NOX4 PE=2 SV=2
CUST_20751_PI425536763	-10.32	1.85419	(sp:P09645) Tubulin alpha-8 chain (Fragment) OS=Gallus gallus PE=3 SV=1
TC126513	1.81103	1.7917	[BBH] APOH_BOVIN (sp:P17690) Beta-2-glycoprotein 1 OS=Bos taurus GN=APOH PE=1 SV=4
TC116399	3.68165	1.64805	Bos taurus microRNA mir-202 (MIR202), microRNA
TC126741	1.85539	1.88679	(sp:Q9UJY4) ADP-ribosylation factor-binding protein GGA2 OS=Homo sapiens GN=GGA2 PE=1 SV=3
TC109821	1.88812	1.91265	(sp:Q7TMI3) E3 ubiquitin-protein ligase UHRF2 OS=Mus musculus GN=Uhrf2 PE=1 SV=1
CUST_1557_PI425536763	1.54013	2.87449	(sp:Q91ZY6) Homologous-pairing protein 2 homolog OS=Rattus norvegicus GN=Psmc3ip PE=1 SV=1
CUST_1874_PI425536763	3.27713	-1.62795	[BBH] TTYH3_DANRE (sp:Q32LT7) Protein tweety homolog 3 OS=Danio rerio GN=ttyh3 PE=2 SV=1
CUST_21674_PI425536763	2.85553	2.44543	(sp:Q86TC9) Myopalladin OS=Homo sapiens GN=MYPN PE=1 SV=2
CUST_19909_PI425536763	-2.31554	-1.88576	(sp:Q9DGI3) Thioredoxin OS=Ictalurus punctatus GN=txn PE=3 SV=1
TC99032	-7.26168	1.72004	(sp:O57607) Keratin, type I cytoskeletal 18 OS=Oncorhynchus mykiss GN=krt18 PE=1 SV=1
TC131680	3.57362	-1.62866	Oncorhynchus mykiss c-x-c chemokine receptor type 3A (cxcr3a), transcript variant 1, mRNA
TC124280	2.38199	-1.50261	(sp:P35349) Metabotropic glutamate receptor 6 OS=Rattus norvegicus GN=Grm6 PE=2 SV=1
CUST_13051_PI425536763	37.0517	-4.85687	(sp:P51827) AF4/FMR2 family member 3 OS=Mus musculus GN=Aff3 PE=2 SV=2
TC102706	-7.69615	-2.54992	[BBH] LDHA_SPHID (sp:O13277) L-lactate dehydrogenase A chain OS=Sphyraena idiastes GN=ldha PE=2 SV=3
CUST_25719_PI425536763	2.84884	1.94718	(sp:P21138) Serine-rich 25 kDa antigen protein OS=Entamoeba histolytica PE=1 SV=1
CUST_23188_PI425536763	2.54049	1.82105	(sp:Q8N5H7) SH2 domain-containing protein 3C OS=Homo sapiens GN=SH2D3C PE=1 SV=1
TC124169	-2.92343	-2.98161	(sp:P35244) Replication protein A 14 kDa subunit OS=Homo sapiens GN=RPA3 PE=1 SV=1
CUST_11295_PI425536763	2.65867	-1.53677	[BBH] NAT8L_DANRE (sp:A4IGD2) N-acetyltransferase 8-like protein OS=Danio rerio GN=nat8l PE=2 SV=1
CUST_15635_PI425536763	1.92691	2.02315	[BBH] PROD2_XENLA (sp:Q6PAY6) Probable proline dehydrogenase 2 OS=Xenopus laevis GN=prodh2 PE=2 SV=1
TC110131	-9.02759	1.85545
TC126400	1.71551	2.06094	Salmo salar ATP-dependent RNA helicase DDX39 (ddx39), mRNA
CUST_15811_PI425536763	6.96739	-1.75103	(sp:Q7Z7M0) Multiple epidermal growth factor-like domains protein 8 OS=Homo sapiens GN=MEGF8 PE=1 SV=2
TC111639	21.4993	-3.15802	conserved hypothetical protein [Streptococcus pneumoniae MLV-016]
TC123902	1.52406	2.19413	(sp:P78346) Ribonuclease P protein subunit p30 OS=Homo sapiens GN=RPP30 PE=1 SV=1
CUST_7241_PI425536763	2.33312	2.902	[BBH] CRBA4_BOVIN (sp:P11842) Beta-crystallin A4 OS=Bos taurus GN=CRYBA4 PE=1 SV=3
CUST_6376_PI425536763	3.01983	-1.64671	(sp:Q14003) Potassium voltage-gated channel subfamily C member 3 OS=Homo sapiens GN=KCNC3 PE=1 SV=3
TC115736	2.05016	2.05873	(sp:Q9DBV3) Probable ATP-dependent RNA helicase DHX34 OS=Mus musculus GN=Dhx34 PE=2 SV=2
CUST_8847_PI425536763	2.13764	1.94635	[BBH] BAG3_HUMAN (sp:O95817) BAG family molecular chaperone regulator 3 OS=Homo sapiens GN=BAG3 PE=1 SV=3
TC115017	2.05127	2.27168	Oncorhynchus mykiss putative sodium hydrogen exchanger 3b (nhe3b), mRNA
TC95263	2.64952	1.50848	PREDICTED: hypothetical protein [Danio rerio]
CUST_21170_PI425536763	3.7107	2.01071	(sp:O75147) Obscurin-like protein 1 OS=Homo sapiens GN=OBSL1 PE=1 SV=3
TC105129	2.85217	2.92704	Salmo salar Ras-related protein Rab-9A (rab9a), mRNA
CUST_17799_PI425536763	1.86981	2.01218	(sp:Q99K95) UPF0549 protein C20orf43 homolog OS=Mus musculus PE=2 SV=1
TC97183	-2.1026	-4.47698	(sp:P68247) Troponin I, fast skeletal muscle OS=Coturnix coturnix japonica GN=TNNI2 PE=3 SV=2
CUST_2498_PI425536763	1.59754	2.30902	(sp:Q3ZBK9) Probable G-protein coupled receptor 171 OS=Bos taurus GN=GPR171 PE=2 SV=1
TC103807	1.6205	2.62332	PREDICTED: si:dkey-88l16.3 [Danio rerio]
TC104460	-2.753	-2.70828	[BBH] DGAT2_DANRE (sp:Q4V9F0) Diacylglycerol O-acyltransferase 2 OS=Danio rerio GN=dgat2 PE=2 SV=1
CUST_16457_PI425536763	1.79379	1.70141	(sp:P24775) Retinol-binding protein 4-B OS=Oncorhynchus mykiss GN=rbp4b PE=1 SV=2
CUST_19645_PI425536763	4.34563	-2.34739	(sp:Q9JKS6) Protein piccolo OS=Rattus norvegicus GN=Pclo PE=1 SV=1
CUST_4768_PI425536763	1.66244	2.88948	(sp:Q5R5D0) Cyclin-G1 OS=Pongo abelii GN=CCNG1 PE=2 SV=1
TC117543	-2.11776	-2.48151	(sp:A0JM13) C2 domain-containing protein 3 OS=Xenopus tropicalis GN=c2cd3 PE=2 SV=1
CUST_21948_PI425536763	1.68042	2.76902	(sp:A6QQU6) Transmembrane protein 144 OS=Bos taurus GN=TMEM144 PE=2 SV=1
CUST_13279_PI425536763	2.23487	3.94243	(sp:Q54LH8) Probable serine/threonine-protein kinase DDB_G0286627 OS=Dictyostelium discoideum GN=DDB_G0286627 PE=3 SV=1
CUST_17563_PI425536763	2.07671	2.50687	[BBH] EFC4A_MOUSE (sp:Q80ZJ8) EF-hand calcium-binding domain-containing protein 4A OS=Mus musculus GN=Efcab4a PE=2 SV=2
TC122281	1.64388	2.03262	(sp:O60462) Neuropilin-2 OS=Homo sapiens GN=NRP2 PE=1 SV=2
TC113347	1.61375	1.67161	(sp:P47773) Heat shock cognate 71 kDa protein OS=Ictalurus punctatus GN=hsc70 PE=2 SV=1
TC119856	6.48658	-1.59641	[BBH] PDXD1_DANRE (sp:Q66HY8) Pyridoxal-dependent decarboxylase domain-containing protein 1 OS=Danio rerio GN=pdxdc1 PE=2 SV=1
TC105761	-8.76313	2.98158	(sp:Q5RBL2) Mimecan OS=Pongo abelii GN=OGN PE=2 SV=1
CUST_453_PI425536763	1.555	2.36626	[BBH] VASN_XENTR (sp:Q6DF55) Vasorin OS=Xenopus tropicalis GN=vasn PE=2 SV=1
CUST_17236_PI425536763	1.76599	1.77223	(sp:O35800) Hypoxia-inducible factor 1-alpha OS=Rattus norvegicus GN=Hif1a PE=2 SV=1
TC119007	1.82837	1.50159	(sp:B5X1G6) AKT-interacting protein OS=Salmo salar GN=aktip PE=2 SV=1
CUST_23574_PI425536763	2.82055	1.63593	(sp:P52731) Cone cGMP-specific 3',5'-cyclic phosphodiesterase subunit alpha' OS=Gallus gallus GN=PDE6C PE=1 SV=1
TC126248	-1.76404	-3.06236	(sp:Q8CFR0) Complement C1q-like protein 2 OS=Mus musculus GN=C1ql2 PE=2 SV=1
TC120794	6.29781	-1.9186
CUST_6927_PI425536763	3.3304	1.59214	[BBH] FDOG_ECOLI (sp:P32176) Formate dehydrogenase-O major subunit OS=Escherichia coli (strain K12) GN=fdoG PE=1 SV=5
CUST_25887_PI425536763	2.69359	1.94224	(sp:Q9QZM6) Sodium/potassium/calcium exchanger 1 OS=Rattus norvegicus GN=Slc24a1 PE=2 SV=1
CUST_24441_PI425536763	58.4004	-9.14924	(sp:Q6NXH8) Uncharacterized protein C12orf26 homolog OS=Mus musculus PE=2 SV=1
CUST_22530_PI425536763	1.5813	1.5934	(sp:Q5G271) Neurotrypsin OS=Pan troglodytes GN=PRSS12 PE=3 SV=1
TC97524	3.18127	2.96957	(sp:O14519) Cyclin-dependent kinase 2-associated protein 1 OS=Homo sapiens GN=CDK2AP1 PE=1 SV=1
CUST_10812_PI425536763	1.82493	1.58612	(sp:P29119) Furin-1 OS=Xenopus laevis GN=furin PE=2 SV=1
TC111786	1.52305	2.53563	[BBH] MYO1G_CHICK (sp:Q5ZMC2) Myosin-Ig OS=Gallus gallus GN=MYO1G PE=2 SV=1
CUST_23923_PI425536763	3.62016	1.73137	(sp:Q99M64) Phosphatidylinositol 4-kinase type 2-alpha OS=Rattus norvegicus GN=Pi4k2a PE=1 SV=1
CUST_21971_PI425536763	2.87208	2.17146	(sp:Q01664) Transcription factor AP-4 OS=Homo sapiens GN=TFAP4 PE=1 SV=2
CUST_11960_PI425536763	1.87442	1.81853	(sp:Q922D8) C-1-tetrahydrofolate synthase, cytoplasmic OS=Mus musculus GN=Mthfd1 PE=1 SV=3
CUST_20203_PI425536763	2.09614	2.0761	[BBH] SET1A_HUMAN (sp:O15047) Histone-lysine N-methyltransferase SETD1A OS=Homo sapiens GN=SETD1A PE=1 SV=3
CUST_6340_PI425536763	3.59457	1.95721	(sp:Q3ZBF0) Glutamine-dependent NAD(+) synthetase OS=Bos taurus GN=NADSYN1 PE=2 SV=1
TC105460	-103.438	2.69466	Salmo salar ADP-ribosylation factor-like protein 15 (arl15), mRNA
CUST_5728_PI425536763	2.47737	1.66171	(sp:O46564) Bone morphogenetic protein 2 OS=Oryctolagus cuniculus GN=BMP2 PE=2 SV=1
CUST_8629_PI425536763	1.72626	1.50117	[BBH] FXL22_BOVIN (sp:Q2HJF2) F-box/LRR-repeat protein 22 OS=Bos taurus GN=FBXL22 PE=2 SV=1
CUST_19707_PI425536763	-1.67129	-2.29322	(sp:Q6P7E4) PDZ and LIM domain protein 7 OS=Danio rerio GN=pdlim7 PE=2 SV=1
TC130045	1.86834	7.03584	Oncorhynchus mykiss Small ubiquitin-related modifier 1 (sumo1), mRNA
TC122117	-2.25484	-1.50122	(sp:Q969S8) Histone deacetylase 10 OS=Homo sapiens GN=HDAC10 PE=1 SV=1
CUST_25673_PI425536763	9.16787	-1.79654	(sp:Q99469) SH3 and cysteine-rich domain-containing protein OS=Homo sapiens GN=STAC PE=1 SV=1
CUST_25_PI425708691	2.91631	-1.56169	(sp:O77708) Calcium/calmodulin-dependent protein kinase type II subunit delta OS=Oryctolagus cuniculus GN=CAMK2D PE=2 SV=2
TC106006	1.76048	2.03424	[BBH] HIPK4_MOUSE (sp:Q3V016) Homeodomain-interacting protein kinase 4 OS=Mus musculus GN=Hipk4 PE=1 SV=2
TC101445	1.92743	2.12542	[BBH] TAF12_HUMAN (sp:Q16514) Transcription initiation factor TFIID subunit 12 OS=Homo sapiens GN=TAF12 PE=1 SV=1
TC124019	2.62078	1.77591	(sp:Q9BZL4) Protein phosphatase 1 regulatory subunit 12C OS=Homo sapiens GN=PPP1R12C PE=1 SV=1
TC118054	-14.2327	1.76209	(sp:Q91XA9) Acidic mammalian chitinase OS=Mus musculus GN=Chia PE=1 SV=2
CUST_9335_PI425536763	13.9048	-3.45755	(sp:Q96LD4) Tripartite motif-containing protein 47 OS=Homo sapiens GN=TRIM47 PE=1 SV=1
TC124182	4.87999	-1.75081	Salmo salar Serine/threonine-protein kinase VRK3 (vrk3), mRNA
CUST_24031_PI425536763	32.6757	-6.6554	(sp:O42342) Transcription factor Sox-7 OS=Xenopus laevis GN=sox7 PE=2 SV=1
CUST_8895_PI425536763	2.13403	2.09871	(sp:P26808) Pol polyprotein OS=Friend murine leukemia virus (isolate PVC-211) GN=pol PE=3 SV=1
TC115518	3.17607	-1.55057	Danio rerio zgc:55292 (zgc:55292), mRNA
TC101061	-7.44445	-1.58398	PREDICTED: hypothetical protein [Danio rerio]
TC112402	1.67594	1.53935	(sp:Q9QX79) Fetuin-B OS=Rattus norvegicus GN=Fetub PE=2 SV=1
TC130663	1.89182	1.99019
CUST_20726_PI425536763	-2.05973	-1.61223	(sp:P50138) Actin OS=Puccinia graminis PE=3 SV=1
TC116874	3.16124	2.20832	Salmo salar CB055 protein (cb055), mRNA
CUST_14068_PI425536763	-1.57568	-1.51076	(sp:P70541) Translation initiation factor eIF-2B subunit gamma OS=Rattus norvegicus GN=Eif2b3 PE=2 SV=2
TC97490	-4.79056	-1.79976	(sp:Q28GQ3) OCIA domain-containing protein 1 OS=Xenopus tropicalis GN=ociad1 PE=2 SV=1
CUST_15045_PI425536763	2.0372	1.63315	(sp:Q8R1S9) Sodium-coupled neutral amino acid transporter 4 OS=Mus musculus GN=Slc38a4 PE=1 SV=1
TC120741	3.6471	1.73703
CUST_2534_PI425536763	2.27319	1.83474	(sp:O95264) 5-hydroxytryptamine receptor 3B OS=Homo sapiens GN=HTR3B PE=1 SV=1
TC104631	-4.85691	-1.70098	(sp:P62554) Cytotoxic protein ccdB OS=Escherichia coli (strain K12) GN=ccdB PE=1 SV=1
TC101282	-2.10523	-2.17226	(sp:Q63772) Growth arrest-specific protein 6 OS=Rattus norvegicus GN=Gas6 PE=1 SV=1
CUST_15899_PI425536763	1.80718	1.55267	(sp:P62501) TSC22 domain family protein 1 OS=Rattus norvegicus GN=Tsc22d1 PE=2 SV=1
TC130230	-54.7297	-2.50251	(sp:P08125) Collagen alpha-1(X) chain OS=Gallus gallus GN=COL10A1 PE=1 SV=4
CUST_13328_PI425536763	5.54017	1.6776	(sp:O60478) Integral membrane protein GPR137B OS=Homo sapiens GN=GPR137B PE=2 SV=1
TC114854	-4.58867	-1.54861	(sp:O54767) Zona pellucida sperm-binding protein 2 OS=Rattus norvegicus GN=Zp2 PE=1 SV=1
CUST_26734_PI425536763	1.99255	1.57826	(sp:P50636) E3 ubiquitin-protein ligase RNF19A OS=Mus musculus GN=Rnf19a PE=1 SV=2
CUST_11437_PI425536763	2.00269	1.69544	(sp:Q80TM9) Nischarin OS=Mus musculus GN=Nisch PE=1 SV=2
CUST_21912_PI425536763	5.57242	3.08908	(sp:Q96Q27) Ankyrin repeat and SOCS box protein 2 OS=Homo sapiens GN=ASB2 PE=1 SV=1
CUST_9292_PI425536763	-4.7101	1.73678	(sp:P46864) Kinesin-2 OS=Arabidopsis thaliana GN=ATK2 PE=2 SV=1
TC95017	-72.6081	2.19216	(sp:P35031) Trypsin-1 OS=Salmo salar PE=1 SV=1
CUST_23904_PI425536763	2.81191	1.74892	[BBH] LRC56_HUMAN (sp:Q8IYG6) Leucine-rich repeat-containing protein 56 OS=Homo sapiens GN=LRRC56 PE=2 SV=1
TC122999	-1.57296	-1.63896	(sp:P01661) Ig kappa chain V-III region MOPC 63 OS=Mus musculus PE=1 SV=1
TC123853	2.82241	1.86471	Salmo salar Complement C1q-like protein 4 (c1ql4), mRNA
CUST_21772_PI425536763	1.94542	2.47864	(sp:Q9Z319) Atrial natriuretic peptide-converting enzyme OS=Mus musculus GN=Corin PE=2 SV=1
CUST_20097_PI425536763	-1.58197	-1.60279	(sp:Q24K09) DNA (cytosine-5)-methyltransferase 1 OS=Bos taurus GN=DNMT1 PE=2 SV=1
CUST_22753_PI425536763	3.0739	2.03241	(sp:P23491) Zona pellucida sperm-binding protein 3 OS=Mesocricetus auratus GN=ZP3 PE=2 SV=2
CUST_17470_PI425536763	-5.82966	1.79915	(sp:Q6DYE8) Ectonucleotide pyrophosphatase/phosphodiesterase family member 3 OS=Mus musculus GN=Enpp3 PE=1 SV=1
CUST_22672_PI425536763	2.11788	1.61371	(sp:Q8WYP3) Ras and Rab interactor 2 OS=Homo sapiens GN=RIN2 PE=1 SV=1
TC120351	3.35446	1.97302	(sp:Q99LE6) ATP-binding cassette sub-family F member 2 OS=Mus musculus GN=Abcf2 PE=2 SV=1
CUST_4962_PI425536763	33.3494	-4.11311	(sp:Q9DCD2) Pre-mRNA-splicing factor SYF1 OS=Mus musculus GN=Xab2 PE=2 SV=1
CUST_5793_PI425536763	1.63063	1.70599	(sp:Q4R8T9) Cyclin-dependent kinase-like 3 OS=Macaca fascicularis GN=CDKL3 PE=2 SV=1
TC112842	-2.26283	-1.54447	(sp:P01847) Ig lambda chain C region OS=Oryctolagus cuniculus PE=1 SV=2
TC111804	3.6659	1.55364	(sp:Q67FQ3) Low density lipoprotein receptor adapter protein 1-B OS=Xenopus laevis GN=ldlrap1-B PE=1 SV=1
CUST_4256_PI425536763	-2.45336	-3.11823	(sp:Q1WER1) Epithelial cell adhesion molecule OS=Macaca mulatta GN=TACSTD1 PE=2 SV=1
TC122252	1.6008	1.92003	[BBH] ADM2_HUMAN (sp:Q7Z4H4) ADM2 OS=Homo sapiens GN=ADM2 PE=2 SV=1
CUST_21546_PI425536763	-2.43071	-1.85139	(sp:Q5XJ10) Glyceraldehyde-3-phosphate dehydrogenase OS=Danio rerio GN=gapdh PE=2 SV=2
CUST_28146_PI425536763	11.5438	-1.80434	(sp:P61515) 60S ribosomal protein L37a OS=Rattus norvegicus GN=Rpl37a PE=1 SV=2
CUST_25607_PI425536763	1.63524	1.56708	(sp:Q8NEM8) Cytosolic carboxypeptidase 3 OS=Homo sapiens GN=AGBL3 PE=2 SV=2
CUST_26962_PI425536763	1.82535	1.55191	(sp:Q6IN85) Serine/threonine-protein phosphatase 4 regulatory subunit 3A OS=Homo sapiens GN=SMEK1 PE=1 SV=1
CUST_11799_PI425536763	1.75481	3.04483	(sp:O42563) Cytochrome P450 3A27 OS=Oncorhynchus mykiss GN=cyp3a27 PE=2 SV=1
TC113034	-200.67	-2.20611	(sp:Q03692) Collagen alpha-1(X) chain OS=Homo sapiens GN=COL10A1 PE=1 SV=2
CUST_16195_PI425536763	2.40248	2.00412	(sp:A0JPQ8) Transmembrane protein 195 OS=Rattus norvegicus GN=Tmem195 PE=2 SV=1
TC120522	1.70121	1.51101	(sp:Q6NY19) KN motif and ankyrin repeat domain-containing protein 3 OS=Homo sapiens GN=KANK3 PE=2 SV=1
TC129518	-4.25969	1.95423	(sp:Q60793) Krueppel-like factor 4 OS=Mus musculus GN=Klf4 PE=1 SV=3
TC116782	1.70329	1.52671	(sp:A3KGZ2) 2-oxoglutarate and iron-dependent oxygenase domain-containing protein 2 OS=Danio rerio GN=ogfod2 PE=2 SV=1
CUST_23865_PI425536763	2.69607	2.11714	(sp:Q5F464) Lipoma-preferred partner homolog OS=Gallus gallus GN=LPP PE=2 SV=1
TC115700	4.00137	2.39337	(sp:Q02294) Voltage-dependent N-type calcium channel subunit alpha-1B OS=Rattus norvegicus GN=Cacna1b PE=1 SV=1
CUST_2718_PI425536763	1.83446	1.84864	(sp:A5PLH4) TM2 domain-containing protein 1 OS=Danio rerio GN=tm2d1 PE=2 SV=1
CUST_13442_PI425536763	2.01393	3.16144	(sp:Q71U00) S-phase kinase-associated protein 1 OS=Xenopus laevis GN=skp1 PE=1 SV=3
CUST_15233_PI425536763	2.47028	2.51767	(sp:Q8TER5) Protein SOLO OS=Homo sapiens GN=SOLO PE=1 SV=2
TC115127	2.75633	2.09902	[BBH] GLYR1_DANRE (sp:Q5RKN4) Putative oxidoreductase GLYR1 OS=Danio rerio GN=glyr1 PE=2 SV=1
TC109417	-2.34801	-1.80687	PREDICTED: Danio rerio hm:zeh0767 (hm:zeh0767), mRNA
TC105963	1.57679	2.12263	[BBH] ANR28_HUMAN (sp:O15084) Serine/threonine-protein phosphatase 6 regulatory ankyrin repeat subunit A OS=Homo sapiens GN=ANKRD28 PE=1 SV=4
CUST_14978_PI425536763	-12.9298	2.04375	(sp:O00337) Sodium/nucleoside cotransporter 1 OS=Homo sapiens GN=SLC28A1 PE=2 SV=2
TC131963	1.55334	1.5538	Salmo salar Epsin-1 (epn1), mRNA
TC97436	1.6041	1.81377
CUST_20403_PI425536763	1.80351	2.61292	[BBH] TOPB1_HUMAN (sp:Q92547) DNA topoisomerase 2-binding protein 1 OS=Homo sapiens GN=TOPBP1 PE=1 SV=2
CUST_19841_PI425536763	14.129	-1.6436	(sp:Q7TQH7) Low-density lipoprotein receptor-related protein 10 OS=Mus musculus GN=Lrp10 PE=2 SV=1
CUST_15226_PI425536763	2.57363	2.12029	(sp:Q7TNK0) Serine incorporator 1 OS=Rattus norvegicus GN=Serinc1 PE=1 SV=1
CUST_3574_PI425536763	2.75167	2.18938	[BBH] CJ076_DANRE (sp:Q6PGW3) UPF0668 protein C10orf76 homolog OS=Danio rerio GN=zgc:63733 PE=2 SV=2
CUST_14656_PI425536763	1.88354	1.75748	(sp:Q91VM9) Inorganic pyrophosphatase 2, mitochondrial OS=Mus musculus GN=Ppa2 PE=2 SV=1
TC110786	-10.2323	1.79674	(sp:Q2YDJ8) Histone-lysine N-methyltransferase SETD8 OS=Bos taurus GN=SETD8 PE=2 SV=1
TC100402	1.82491	1.80395	(sp:Q61550) Double-strand-break repair protein rad21 homolog OS=Mus musculus GN=Rad21 PE=1 SV=2
CUST_18479_PI425536763	3.8248	-1.5322	(sp:P29101) Synaptotagmin-2 OS=Rattus norvegicus GN=Syt2 PE=1 SV=1
CUST_1170_PI425536763	28.3661	-4.7639	(sp:Q75NR7) ATP-dependent DNA helicase Q4 OS=Mus musculus GN=Recql4 PE=2 SV=2
TC105141	-5.04914	1.56514	(sp:Q8SQ34) Tumor necrosis factor receptor superfamily member 5 OS=Sus scrofa GN=CD40 PE=2 SV=1
CUST_13350_PI425536763	3.12401	1.52304	(sp:Q5U464) Arf-GAP with SH3 domain, ANK repeat and PH domain-containing protein 3 OS=Mus musculus GN=Asap3 PE=2 SV=1
CUST_4645_PI425536763	2.52015	2.07785	(sp:Q9NTG7) NAD-dependent deacetylase sirtuin-3, mitochondrial OS=Homo sapiens GN=SIRT3 PE=1 SV=2
TC121015	-8.36527	1.56882
TC100559	2.56303	-1.56101	(sp:Q9D7P6) Iron-sulfur cluster assembly enzyme ISCU, mitochondrial OS=Mus musculus GN=Iscu PE=1 SV=1
TC110292	-2.98845	-1.88369
TC122884	1.89556	2.8445	(sp:P01015) Angiotensinogen OS=Rattus norvegicus GN=Agt PE=1 SV=1
TC128000	1.89878	1.60638	Salmo salar 1-phosphatidylinositol-4,5-bisphosphate phosphodiesterase beta-3 (plcb3), mRNA
TC109742	1.52825	1.51557	(sp:Q6NXA4) Interleukin enhancer-binding factor 3 homolog OS=Danio rerio GN=ilf3 PE=1 SV=2
TC131930	2.73071	2.56305	(sp:Q16363) Laminin subunit alpha-4 OS=Homo sapiens GN=LAMA4 PE=1 SV=4
TC121377	-2.70507	-3.71392	(sp:Q6NWF6) Keratin, type II cytoskeletal 8 OS=Danio rerio GN=krt8 PE=1 SV=1
CUST_23355_PI425536763	-1.69109	-1.55104	(sp:P02204) Myoglobin OS=Cyprinus carpio GN=mb PE=1 SV=2
CUST_27795_PI425536763	-1.93833	-1.55242	(sp:Q9D211) CDKN2AIP N-terminal-like protein OS=Mus musculus GN=Cdkn2aipnl PE=2 SV=1
TC95211	1.81568	1.55382	(sp:P07099) Epoxide hydrolase 1 OS=Homo sapiens GN=EPHX1 PE=1 SV=1
CUST_13407_PI425536763	2.29214	1.69255	(sp:Q9H4D0) Calsyntenin-2 OS=Homo sapiens GN=CLSTN2 PE=1 SV=1
CUST_20002_PI425536763	16.4954	-2.27441	(sp:P52734) FYVE, RhoGEF and PH domain-containing protein 1 OS=Mus musculus GN=Fgd1 PE=1 SV=1
TC120605	2.81292	1.91094
CUST_5390_PI425536763	3.75596	-1.6536	[BBH] LUZP2_DANRE (sp:A5D8S1) Leucine zipper protein 2 OS=Danio rerio GN=luzp2 PE=2 SV=2
CUST_3255_PI425536763	-2.42068	-1.58605	(sp:Q8QGW7) Lipopolysaccharide-induced tumor necrosis factor-alpha factor homolog OS=Gallus gallus GN=LITAF PE=2 SV=1
CUST_14432_PI425536763	1.9674	2.62872	(sp:Q8WUI4) Histone deacetylase 7 OS=Homo sapiens GN=HDAC7 PE=1 SV=2
TC130906	2.12359	1.84257
TC110627	1.57399	1.52176	(sp:Q4SFA0) Histone deacetylase 3 OS=Tetraodon nigroviridis GN=hdac3 PE=3 SV=1
TC112178	1.82098	2.15427	(sp:Q76KD6) Speriolin OS=Homo sapiens GN=SPATC1 PE=2 SV=2
CUST_4727_PI425536763	6.83867	1.58174	[BBH] RBP_CHICK (sp:P02752) Riboflavin-binding protein OS=Gallus gallus PE=1 SV=2
CUST_24032_PI425536763	4.61274	1.72767	(sp:Q7Z3I7) Zinc finger protein 572 OS=Homo sapiens GN=ZNF572 PE=2 SV=1
CUST_9538_PI425536763	2.49998	1.58903	(sp:Q05714) Beta-crystallin B2 OS=Gallus gallus GN=CRYBB2 PE=2 SV=2
TC131092	2.18674	1.52968	(sp:Q8R184) Protein FAM110A OS=Mus musculus GN=Fam110a PE=2 SV=1
TC120912	1.71997	2.0758
TC104164	1.5954	2.94648
TC127696	1.57826	1.80262	(sp:P19823) Inter-alpha-trypsin inhibitor heavy chain H2 OS=Homo sapiens GN=ITIH2 PE=1 SV=2
CUST_26467_PI425536763	2.4971	1.90686	(sp:Q9Y2F5) Uncharacterized protein KIAA0947 OS=Homo sapiens GN=KIAA0947 PE=1 SV=4
TC129073	-9.21992	1.95891	(sp:P51890) Lumican OS=Gallus gallus GN=LUM PE=1 SV=1
CUST_24932_PI425536763	1.56639	1.76743	(sp:P38440) Inhibin alpha chain (Fragment) OS=Ovis aries GN=INHA PE=2 SV=1
TC95896	-3.34888	1.50245	(sp:Q5R8H3) B-cell receptor-associated protein 31 OS=Pongo abelii GN=BCAP31 PE=2 SV=3
CUST_14004_PI425536763	-3.65499	-1.82498	(sp:O15264) Mitogen-activated protein kinase 13 OS=Homo sapiens GN=MAPK13 PE=1 SV=1
TC118747	1.62531	1.52541	(sp:Q5RFJ6) N-acetylgalactosaminyltransferase 7 OS=Pongo abelii GN=GALNT7 PE=2 SV=1
CUST_14882_PI425536763	2.14895	1.65918	(sp:Q12873) Chromodomain-helicase-DNA-binding protein 3 OS=Homo sapiens GN=CHD3 PE=1 SV=3
TC99046	-2.37495	-1.5315	(sp:O14548) Cytochrome c oxidase subunit 7A-related protein, mitochondrial OS=Homo sapiens GN=COX7A2L PE=1 SV=2
CUST_11465_PI425536763	1.82281	2.22258	(sp:Q99J21) Mucolipin-1 OS=Mus musculus GN=Mcoln1 PE=1 SV=1
TC95490	1.82018	1.5596	(sp:Q9SZ67) Probable WRKY transcription factor 19 OS=Arabidopsis thaliana GN=WRKY19 PE=2 SV=1
CUST_3892_PI425536763	2.32509	1.79233	[BBH] SMC6_TAKRU (sp:Q802R8) Structural maintenance of chromosomes protein 6 OS=Takifugu rubripes GN=smc6 PE=2 SV=1
CUST_21381_PI425536763	-13.4727	-1.6799	(sp:O93546) L-lactate dehydrogenase A chain OS=Patagonotothen tessellata GN=ldha PE=2 SV=3
TC102511	-1.90666	-1.57693	(sp:A8MV81) HIG1 domain family member 1C OS=Homo sapiens GN=HIGD1C PE=2 SV=2
CUST_28271_PI425536763	2.15508	1.59773	(sp:Q6F3F9) G-protein coupled receptor 126 OS=Mus musculus GN=Gpr126 PE=1 SV=1
CUST_23255_PI425536763	2.19056	1.55886	(sp:P20237) Gamma-aminobutyric acid receptor subunit alpha-4 OS=Bos taurus GN=GABRA4 PE=2 SV=2
CUST_19746_PI425536763	2.13128	1.85426	(sp:O08725) Growth hormone secretagogue receptor type 1 OS=Rattus norvegicus GN=Ghsr PE=2 SV=1
CUST_6324_PI425536763	2.32971	2.02972	(sp:Q92539) Phosphatidate phosphatase LPIN2 OS=Homo sapiens GN=LPIN2 PE=1 SV=1
TC104351	-11.3015	2.05488
CUST_3315_PI425536763	1.8254	1.66838	(sp:Q9P7E8) Protein app1 OS=Schizosaccharomyces pombe GN=app1 PE=2 SV=1
TC130190	-5.28379	-1.63305	(sp:A6QQQ9) Keratin, type I cytoskeletal 20 OS=Bos taurus GN=KRT20 PE=2 SV=2
CUST_22921_PI425536763	24.5126	-2.40268	(sp:Q6PJF5) Rhomboid family member 2 OS=Homo sapiens GN=RHBDF2 PE=1 SV=2
CUST_37_PI429444447	1.63033	2.29224	Oncorhynchus mykiss peroxisome proliferator-activated receptor gamma (PPARg) mRNA
TC100823	-56.474	-1.52774	(sp:P35032) Trypsin-2 (Fragment) OS=Salmo salar PE=2 SV=1
CUST_8290_PI425536763	2.78973	1.98248	(sp:Q9UKX3) Myosin-13 OS=Homo sapiens GN=MYH13 PE=1 SV=1
CUST_12405_PI425536763	1.50408	2.04451	(sp:Q0HA38) Tetratricopeptide repeat protein 21B OS=Mus musculus GN=Ttc21b PE=2 SV=1
CUST_24176_PI425536763	3.41036	1.57947	[BBH] GBGT2_HUMAN (sp:O14610) Guanine nucleotide-binding protein G(I)/G(S)/G(O) subunit gamma-T2 OS=Homo sapiens GN=GNGT2 PE=2 SV=1
TC114698	-6.49665	3.57115	(sp:Q53RD9) Fibulin-7 OS=Homo sapiens GN=FBLN7 PE=2 SV=1
TC123082	1.5389	1.75232
CUST_21898_PI425536763	-3.48977	1.74659	(sp:Q5M8Z0) Betaine--homocysteine S-methyltransferase 1 OS=Xenopus tropicalis GN=bhmt PE=2 SV=1
CUST_14127_PI425536763	2.7638	1.79942	(sp:A2ASS6) Titin OS=Mus musculus GN=Ttn PE=1 SV=1
CUST_16679_PI425536763	2.05757	1.78829	(sp:Q63269) Inositol 1,4,5-trisphosphate receptor type 3 OS=Rattus norvegicus GN=Itpr3 PE=1 SV=1
TC114383	1.88672	3.54046	(sp:Q14258) E3 ubiquitin/ISG15 ligase TRIM25 OS=Homo sapiens GN=TRIM25 PE=1 SV=1
TC114523	-5.26239	1.76792	(sp:Q90977) Transcription factor E2F1 OS=Gallus gallus GN=E2F1 PE=2 SV=1
CUST_24579_PI425536763	2.2909	1.88528	(sp:A3KPK0) Protein argonaute-3 OS=Danio rerio GN=eif2c3 PE=3 SV=1
CUST_15692_PI425536763	-1.65482	-1.68805	(sp:P02694) Retinol-binding protein 1 OS=Bos taurus GN=RBP1 PE=1 SV=4
CUST_7328_PI425536763	26.87	-3.6617	(sp:Q0VCA2) Arrestin domain-containing protein 3 OS=Bos taurus GN=ARRDC3 PE=2 SV=1
TC121266	2.8616	1.58775	[BBH] MIDN_DANRE (sp:Q6NYU6) Midnolin OS=Danio rerio GN=midn PE=2 SV=1
CUST_12264_PI425536763	1.64787	3.8311	(sp:O77384) LRR domain-containing protein PFC0760c OS=Plasmodium falciparum (isolate 3D7) GN=PFC0760c PE=4 SV=1
CUST_17264_PI425536763	2.08182	2.26809	(sp:P79944) Eomesodermin OS=Xenopus laevis GN=eomes PE=2 SV=1
CUST_2441_PI425536763	1.59313	2.20434	(sp:P48771) Cytochrome c oxidase subunit 7A2, mitochondrial OS=Mus musculus GN=Cox7a2 PE=1 SV=2
CUST_6528_PI425536763	2.18697	1.86316	(sp:Q8CE33) Kelch-like protein 11 OS=Mus musculus GN=Klhl11 PE=2 SV=1
CUST_12274_PI425536763	-2.28571	-1.58438	(sp:Q9DCT1) 1,5-anhydro-D-fructose reductase OS=Mus musculus GN=Akr1e2 PE=1 SV=1
TC104822	2.1502	1.57513	Oncorhynchus mykiss sodium bicarbonate cotransporter (nbc), mRNA
CUST_8371_PI425536763	29.3334	-4.36254	(sp:P49948) Ferritin heavy chain 2 OS=Xenopus laevis PE=2 SV=1
CUST_12839_PI425536763	2.15306	2.07773	(sp:Q9Y6Q5) AP-1 complex subunit mu-2 OS=Homo sapiens GN=AP1M2 PE=1 SV=4
TC120854	-5.9512	1.5359	(sp:Q96MX0) CKLF-like MARVEL transmembrane domain-containing protein 3 OS=Homo sapiens GN=CMTM3 PE=2 SV=1
TC105589	-67.7968	1.54094	hypothetical protein LOC406819 [Danio rerio]
CUST_7346_PI425536763	1.89061	1.80482	[BBH] TM192_DANRE (sp:Q6NYE7) Transmembrane protein 192 OS=Danio rerio GN=tmem192 PE=2 SV=1
CUST_8146_PI425536763	3.65319	1.50236	(sp:O08617) Receptor-type tyrosine-protein phosphatase R OS=Rattus norvegicus GN=Ptprr PE=2 SV=2
TC118546	-5.68397	2.05887	(sp:P54855) UDP-glucuronosyltransferase 2B15 OS=Homo sapiens GN=UGT2B15 PE=1 SV=2
TC110422	1.67371	2.54254	(sp:P30043) Flavin reductase OS=Homo sapiens GN=BLVRB PE=1 SV=3
TC104109	2.13662	3.28415	(sp:Q6NZZ9) Pre-mRNA-splicing factor RBM22 OS=Danio rerio GN=rbm22 PE=2 SV=1
TC130577	2.25801	-1.56835
CUST_8217_PI425536763	-1.59925	-3.59575	(sp:Q96P47) Arf-GAP with GTPase, ANK repeat and PH domain-containing protein 3 OS=Homo sapiens GN=AGAP3 PE=1 SV=2
CUST_17846_PI425536763	1.78047	2.16877	(sp:Q8VHB5) Carbonic anhydrase 9 OS=Mus musculus GN=Ca9 PE=2 SV=2
CUST_15542_PI425536763	4.60104	-1.95464	(sp:P81127) Gamma-soluble NSF attachment protein OS=Bos taurus GN=NAPG PE=1 SV=3
CUST_22747_PI425536763	-5.14086	2.23767	(sp:Q3T0A3) Complement factor D OS=Bos taurus GN=CFD PE=2 SV=1
CUST_2743_PI425536763	1.91899	3.98878	(sp:P47799) Follicle-stimulating hormone receptor OS=Equus caballus GN=FSHR PE=2 SV=1
CUST_7944_PI425536763	-8.09643	-4.16724	(sp:Q5RZ65) Anterior gradient protein 2 homolog OS=Danio rerio GN=agr2 PE=2 SV=1
TC107790	-2.09873	-1.51546	(sp:O08688) Calpain-5 OS=Mus musculus GN=Capn5 PE=2 SV=1
TC108886	2.52477	1.68378	(sp:Q9QW08) Phosducin OS=Mus musculus GN=Pdc PE=2 SV=1
CUST_18948_PI425536763	-7.58956	-1.56382	(sp:Q5E9X7) Inactive serine protease 35 OS=Bos taurus GN=PRSS35 PE=2 SV=2
CUST_8364_PI425536763	2.53252	2.52143	(sp:Q01196) Runt-related transcription factor 1 OS=Homo sapiens GN=RUNX1 PE=1 SV=3
TC102331	1.72537	2.2934	Oncorhynchus mykiss arylalkylamine N-acetyltransferase (aanat-2), mRNA
TC104554	2.53717	1.64318	(sp:Q5M7N9) Extended synaptotagmin-3 OS=Xenopus tropicalis GN=esyt3 PE=2 SV=1
TC112142	2.59472	2.93423	Salmo salar Transmembrane protein 149 (tm149), mRNA
TC100344	-3.23873	-1.65052	(sp:P16230) Sarcoplasmic reticulum histidine-rich calcium-binding protein OS=Oryctolagus cuniculus GN=HRC PE=1 SV=1
CUST_9917_PI425536763	2.65281	2.24981	[BBH] TE2IP_HUMAN (sp:Q9NYB0) Telomeric repeat-binding factor 2-interacting protein 1 OS=Homo sapiens GN=TERF2IP PE=1 SV=1
TC120335	-3.00626	-4.41577	Oncorhynchus mykiss keratin 13 (k13), mRNA
TC132041	3.20304	-1.51236
CUST_13612_PI425536763	-2.9513	-2.09666	(sp:Q6NXY9) DNA-directed RNA polymerase III subunit RPC7 OS=Mus musculus GN=Polr3g PE=2 SV=1
CUST_17850_PI425536763	-1.6748	-2.00212	(sp:Q05B56) General transcription factor IIH subunit 3 OS=Bos taurus GN=GTF2H3 PE=2 SV=1
CUST_27462_PI425536763	2.84964	1.55594	(sp:Q9Y5K1) Meiotic recombination protein SPO11 OS=Homo sapiens GN=SPO11 PE=2 SV=1
CUST_14119_PI425536763	5.40986	1.80503	(sp:P23611) Interferon regulatory factor 8 OS=Mus musculus GN=Irf8 PE=2 SV=1
CUST_22838_PI425536763	1.74507	1.94983	(sp:Q8CG09) Multidrug resistance-associated protein 1 OS=Rattus norvegicus GN=Abcc1 PE=1 SV=2
CUST_1370_PI425536763	-1.96597	-3.4965	(sp:Q6NVM0) Histone H1.0 OS=Xenopus tropicalis GN=h1f0 PE=2 SV=1
CUST_23214_PI425536763	2.02649	1.9596	(sp:Q9PVZ4) Insulin receptor OS=Xenopus laevis GN=insr PE=1 SV=1
TC109036	1.54949	1.5127
CUST_23582_PI425536763	2.7716	1.59426	(sp:Q9QYN8) Histamine H3 receptor OS=Rattus norvegicus GN=Hrh3 PE=2 SV=1
TC101828	2.48106	1.74715	Oncorhynchus mykiss vitellogenin receptor (LOC100136065), mRNA
CUST_7538_PI425536763	2.66217	-1.51972	(sp:Q8NEZ4) Histone-lysine N-methyltransferase MLL3 OS=Homo sapiens GN=MLL3 PE=1 SV=3
CUST_12595_PI425536763	2.56862	3.44254	(sp:O95932) Protein-glutamine gamma-glutamyltransferase 6 OS=Homo sapiens GN=TGM6 PE=2 SV=3
TC130878	-1.53042	-1.88682	Oncorhynchus mykiss CD209-like protein (cd209), mRNA
TC131464	-3.12277	-1.68973	[BBH] ZAP70_MOUSE (sp:P43404) Tyrosine-protein kinase ZAP-70 OS=Mus musculus GN=Zap70 PE=1 SV=2
TC114026	-2.38896	-1.54002	(sp:Q8IVN3) Musculoskeletal embryonic nuclear protein 1 OS=Homo sapiens GN=MUSTN1 PE=2 SV=1
TC121460	-3.3228	-1.67884	(sp:Q60848) Lymphocyte-specific helicase OS=Mus musculus GN=Hells PE=1 SV=2
TC131600	2.36178	1.60608	(sp:Q5RCF1) ADP-ribosylation factor 4 OS=Pongo abelii GN=ARF4 PE=2 SV=3
TC104030	2.97042	1.94089	(sp:P29350) Tyrosine-protein phosphatase non-receptor type 6 OS=Homo sapiens GN=PTPN6 PE=1 SV=1
CUST_17624_PI425536763	1.93292	2.17184	(sp:Q5RAB0) Heat shock protein beta-8 OS=Pongo abelii GN=HSPB8 PE=2 SV=1
TC127839	4.17649	-2.20872	(sp:P70191) TNF receptor-associated factor 5 OS=Mus musculus GN=Traf5 PE=1 SV=1
CUST_14883_PI425536763	1.5436	2.01149	(sp:Q5YCW1) Microtubule-associated protein tau OS=Pan troglodytes GN=MAPT PE=3 SV=4
TC99014	2.44905	5.0566	(sp:P12027) Polysialoglycoprotein OS=Oncorhynchus mykiss PE=1 SV=2
CUST_7126_PI425536763	-5.36606	-1.65245	(sp:P09234) U1 small nuclear ribonucleoprotein C OS=Homo sapiens GN=SNRPC PE=1 SV=1
TC130050	7.44298	-2.25537
TC104368	-12.2818	2.06765
TC95609	2.71132	1.51871	(sp:P21328) RNA-directed DNA polymerase from mobile element jockey OS=Drosophila melanogaster GN=pol PE=1 SV=1
TC115128	-5.10749	-1.77766
TC114481	2.26705	2.18465
CUST_2611_PI425536763	4.74004	3.66846	[BBH] MED20_DANRE (sp:Q6DBX1) Mediator of RNA polymerase II transcription subunit 20 OS=Danio rerio GN=med20 PE=2 SV=1
TC131954	3.33486	-1.53397
TC120538	1.61253	1.55366	GE26306 [Drosophila yakuba]
CUST_518_PI425536763	3.05964	1.52938	(sp:Q1LY10) Fibronectin type III and SPRY domain-containing protein 1 OS=Danio rerio GN=fsd1 PE=2 SV=1
CUST_20977_PI425536763	1.67197	2.77741	(sp:Q2HJ53) Cytokine-inducible SH2-containing protein OS=Bos taurus GN=CISH PE=2 SV=1
TC126381	2.22785	2.07567	(sp:A2BGS3) Transmembrane protein 116 OS=Danio rerio GN=tmem116 PE=2 SV=1
CUST_27828_PI425536763	1.73011	2.19899	(sp:A0JN62) Centrosomal protein of 120 kDa OS=Bos taurus GN=CEP120 PE=2 SV=2
TC131974	3.46192	1.79104	(sp:P53448) Fructose-bisphosphate aldolase C OS=Carassius auratus GN=aldoc PE=2 SV=2
TC122629	20.7701	-2.52421	PREDICTED: similar to T-cell receptor beta chain C region [Macaca mulatta]
TC96326	1.73458	1.54988	[BBH] CJ122_HUMAN (sp:Q5VZQ5) Putative uncharacterized protein C10orf122 OS=Homo sapiens GN=C10orf122 PE=2 SV=1
TC102723	1.80454	1.70047	Salmo salar Lysosome-associated membrane glycoprotein 2 (lamp2), mRNA
CUST_5030_PI425536763	5.22191	2.3564	(sp:Q17R13) Activated CDC42 kinase 1 OS=Bos taurus GN=TNK2 PE=1 SV=1
TC125483	1.55606	1.67406	PREDICTED: lymphoid-restricted membrane protein [Danio rerio]
TC119403	-3.19817	-1.59397	(sp:P24480) Protein S100-A11 OS=Oryctolagus cuniculus GN=S100A11 PE=1 SV=2
TC109825	3.18591	-1.53756
TC99699	2.55596	9.16838	[BBH] OPSD_ZEUFA (sp:O42604) Rhodopsin OS=Zeus faber GN=rho PE=2 SV=1
TC104127	1.6782	3.12103	(sp:Q66MI6) Testis-specific protein 10-interacting protein OS=Rattus norvegicus GN=Tsga10ip PE=2 SV=2
TC130641	5.94388	2.07364	(sp:Q66IG4) Protein NDRG1 OS=Xenopus tropicalis GN=ndrg1 PE=2 SV=1
TC95331	-6.04645	1.71775	(sp:Q1LYG4) Cyclic AMP-responsive element-binding protein 3-like protein 3-B OS=Danio rerio GN=creb3l3b PE=3 SV=2
CUST_12260_PI425536763	2.53893	1.79455	(sp:Q6NRQ2) Nucleolar complex protein 4 homolog A OS=Xenopus laevis GN=noc4l-A PE=2 SV=1
TC124740	3.55114	-1.53948
CUST_282_PI425536763	-1.74787	-1.66621	(sp:P48059) LIM and senescent cell antigen-like-containing domain protein 1 OS=Homo sapiens GN=LIMS1 PE=1 SV=4
TC109154	1.84713	1.88965	PREDICTED: ReO_6-like [Danio rerio]
TC128289	1.81109	1.64256	(sp:Q9UL52) Transmembrane protease serine 11E OS=Homo sapiens GN=TMPRSS11E PE=1 SV=2
CUST_27791_PI425536763	1.85168	2.36814	(sp:Q00993) Tyrosine-protein kinase receptor UFO OS=Mus musculus GN=Axl PE=1 SV=1
CUST_9991_PI425536763	-1.96622	-2.03377	[BBH] CJ053_DANRE (sp:Q08BN1) UPF0728 protein C10orf53 homolog OS=Danio rerio GN=zgc:153142 PE=3 SV=1
CUST_2788_PI425536763	3.08359	1.93587	(sp:Q9Z0Y9) Oxysterols receptor LXR-alpha OS=Mus musculus GN=Nr1h3 PE=1 SV=2
TC103339	1.82778	1.98581	(sp:Q1JQD9) Lethal(3)malignant brain tumor-like protein 2 OS=Bos taurus GN=L3MBTL2 PE=2 SV=1
TC96772	2.43311	3.71905
TC95042	23.3466	-2.52014	(sp:Q13387) C-Jun-amino-terminal kinase-interacting protein 2 OS=Homo sapiens GN=MAPK8IP2 PE=2 SV=2
TC131667	4.91228	-1.63244
TC121004	2.0574	1.89301
CUST_20032_PI425536763	3.37868	1.67943	(sp:Q9H7C9) UPF0366 protein C11orf67 OS=Homo sapiens GN=C11orf67 PE=1 SV=1
CUST_10446_PI425536763	3.89012	1.60037	(sp:Q5XH12) Putative pre-mRNA-splicing factor ATP-dependent RNA helicase DHX32 OS=Xenopus laevis GN=dhx32 PE=2 SV=1
CUST_821_PI425536763	-4.27763	2.50137	(sp:A6H742) Plastin-1 OS=Bos taurus GN=PLS1 PE=2 SV=1
TC111904	3.82856	1.50304	(sp:O73747) Protein FRG1 OS=Takifugu rubripes GN=frg1 PE=2 SV=1
CUST_24813_PI425536763	5.75692	4.70781	(sp:Q14767) Latent-transforming growth factor beta-binding protein 2 OS=Homo sapiens GN=LTBP2 PE=1 SV=2
CUST_9205_PI425536763	2.54902	2.55003	(sp:Q6RUV5) Ras-related C3 botulinum toxin substrate 1 OS=Rattus norvegicus GN=Rac1 PE=1 SV=1
TC102180	-2.88024	-1.5729	(sp:P13413) Troponin I, slow skeletal muscle OS=Rattus norvegicus GN=Tnni1 PE=1 SV=2
CUST_14212_PI425536763	2.58019	1.72573	[BBH] K6PF_MACFA (sp:Q60HD9) 6-phosphofructokinase, muscle type OS=Macaca fascicularis GN=PFKM PE=2 SV=3
TC113358	3.06524	2.50013	[BBH] C1TM_HUMAN (sp:Q6UB35) Monofunctional C1-tetrahydrofolate synthase, mitochondrial OS=Homo sapiens GN=MTHFD1L PE=1 SV=1
CUST_13203_PI425536763	7.21108	-1.52764	(sp:Q91YB0) Circadian locomoter output cycles protein kaput OS=Spalax galili GN=Clock PE=1 SV=1
TC110086	1.68457	1.75254
CUST_25714_PI425536763	-5.33636	2.05326	(sp:Q3KRD0) Aspartyl-tRNA synthetase, mitochondrial OS=Rattus norvegicus GN=Dars2 PE=2 SV=1
CUST_18776_PI425536763	-4.54218	-2.05425	[BBH] TTC17_HUMAN (sp:Q96AE7) Tetratricopeptide repeat protein 17 OS=Homo sapiens GN=TTC17 PE=1 SV=1
CUST_12010_PI425536763	5.49262	1.73107	[BBH] VGLL1_MOUSE (sp:Q99NC0) Transcription cofactor vestigial-like protein 1 OS=Mus musculus GN=Vgll1 PE=2 SV=1
CUST_25933_PI425536763	-5.96591	1.5503	(sp:Q68FT5) Betaine--homocysteine S-methyltransferase 2 OS=Rattus norvegicus GN=Bhmt2 PE=2 SV=1
CUST_11876_PI425536763	3.53985	4.00279	(sp:P07099) Epoxide hydrolase 1 OS=Homo sapiens GN=EPHX1 PE=1 SV=1
TC119959	8.22589	-2.36335	Salmo salar cAMP-responsive element-binding protein-like 2 (crbl2), mRNA
CUST_18807_PI425536763	1.63915	2.37236	(sp:Q6DFT4) Tumor suppressor candidate 5 homolog OS=Xenopus tropicalis GN=tusc5 PE=2 SV=1
CUST_13053_PI425536763	1.93245	2.1163	(sp:Q56A24) Kelch-like protein 24 OS=Rattus norvegicus GN=Klhl24 PE=1 SV=1
CUST_24638_PI425536763	2.78543	2.52777	(sp:P10634) Cytochrome P450 2D26 OS=Rattus norvegicus GN=Cyp2d26 PE=2 SV=2
TC105071	1.90211	1.51414	[BBH] LHPP_DANRE (sp:A5PLK2) Phospholysine phosphohistidine inorganic pyrophosphate phosphatase OS=Danio rerio GN=lhpp PE=2 SV=1
CUST_15670_PI425536763	2.59893	1.85174	(sp:O75190) DnaJ homolog subfamily B member 6 OS=Homo sapiens GN=DNAJB6 PE=1 SV=2
TC94893	4.67247	1.58402	(sp:Q9UJW8) Zinc finger protein 180 OS=Homo sapiens GN=ZNF180 PE=1 SV=2
TC102785	2.13361	3.07946	(sp:P56652) Inter-alpha-trypsin inhibitor heavy chain H3 OS=Bos taurus GN=ITIH3 PE=1 SV=2
TC100795	2.80579	3.05685	(sp:Q2HYU2) 6-phosphofructokinase, muscle type OS=Sus scrofa GN=PFKM PE=2 SV=1
TC128982	4.23701	2.0596	[BBH] ACPS_POLNA (sp:A1VRS8) Holo-[acyl-carrier-protein] synthase OS=Polaromonas naphthalenivorans (strain CJ2) GN=acpS PE=3 SV=1
TC127981	2.70399	-1.65878	(sp:Q7Z7M0) Multiple epidermal growth factor-like domains protein 8 OS=Homo sapiens GN=MEGF8 PE=1 SV=2
CUST_25938_PI425536763	1.63554	2.42113	(sp:P79273) Short-chain specific acyl-CoA dehydrogenase, mitochondrial OS=Sus scrofa GN=ACADS PE=2 SV=1
TC96278	-8.46372	1.62409	[BBH] ERP27_HUMAN (sp:Q96DN0) Endoplasmic reticulum resident protein 27 OS=Homo sapiens GN=ERP27 PE=1 SV=1
TC103373	2.38704	1.79186	(sp:Q6PC69) 60S ribosomal protein L10a OS=Danio rerio GN=rpl10a PE=2 SV=1
TC116222	2.1609	-1.51434	[BBH] WDR55_DANRE (sp:Q6DRF9) WD repeat-containing protein 55 OS=Danio rerio GN=wdr55 PE=2 SV=2
TC110677	2.08426	2.57517	(sp:P05625) RAF proto-oncogene serine/threonine-protein kinase OS=Gallus gallus GN=RAF1 PE=2 SV=1
CUST_19029_PI425536763	6.88891	1.56893	(sp:P49815) Tuberin OS=Homo sapiens GN=TSC2 PE=1 SV=2
TC111374	1.56147	1.65911	[BBH] MBTP2_CRIGR (sp:O54862) Membrane-bound transcription factor site-2 protease OS=Cricetulus griseus GN=MBTPS2 PE=2 SV=1
TC104897	-9.74359	1.78524	(sp:Q2QDF1) Deoxyribonuclease-1-like 1 OS=Cercopithecus aethiops GN=DNASE1L1 PE=2 SV=1
CUST_12824_PI425536763	1.53487	2.17897	(sp:Q99323) Myosin heavy chain, non-muscle OS=Drosophila melanogaster GN=zip PE=1 SV=2
CUST_21654_PI425536763	-2.18396	-1.94447	(sp:Q6GML7) Putative deoxyribonuclease TATDN1 OS=Danio rerio GN=tatdn1 PE=2 SV=1
TC115622	-6.1801	1.56434	[BBH] PGFRL_RAT (sp:Q5RJP7) Platelet-derived growth factor receptor-like protein OS=Rattus norvegicus GN=Pdgfrl PE=2 SV=1
CUST_8446_PI425536763	3.48235	1.7024	(sp:Q9Z275) Retinaldehyde-binding protein 1 OS=Mus musculus GN=Rlbp1 PE=2 SV=3
CUST_26445_PI425536763	3.09968	1.64466	(sp:Q15788) Nuclear receptor coactivator 1 OS=Homo sapiens GN=NCOA1 PE=1 SV=3
TC115169	2.57868	3.48679	Salmo salar Tetraspanin-8 (tsn8), mRNA
TC108199	-2.96379	-1.645	(sp:Q7ZU80) Protein lunapark-A OS=Danio rerio GN=lnpa PE=2 SV=1
TC105011	-2.26369	-1.59551	Salmo salar nuclear receptor subfamily 1, group H, member 3 (nr1h3), mRNA
TC125619	-2.39706	-1.69774
CUST_26376_PI425536763	1.70831	2.17749	(sp:Q9JJH7) Transient receptor potential cation channel subfamily M member 5 OS=Mus musculus GN=Trpm5 PE=1 SV=1
TC97053	-1.85225	5.91232	Fibroblast growth factor-binding protein 1 [Salmo salar]
CUST_10503_PI425536763	2.25282	1.67822	(sp:Q49HI0) Taste receptor type 1 member 2 OS=Canis familiaris GN=TAS1R2 PE=2 SV=1
TC132008	1.67972	2.08871	Salmo salar jagunal homolog 1-A (jgn1a), mRNA
TC111070	2.5443	1.59108	(sp:P25708) NADH dehydrogenase [ubiquinone] flavoprotein 1, mitochondrial OS=Bos taurus GN=NDUFV1 PE=1 SV=2
TC120285	-7.35713	-1.53444	Oncorhynchus mykiss osteopontin-like protein (LOC100135895), mRNA
TC117159	2.56544	1.64057	[BBH] LSR_MOUSE (sp:Q99KG5) Lipolysis-stimulated lipoprotein receptor OS=Mus musculus GN=Lsr PE=1 SV=1
CUST_16272_PI425536763	4.69531	-1.80692	(sp:P56536) Kinesin heavy chain isoform 5C (Fragment) OS=Rattus norvegicus GN=Kif5c PE=1 SV=2
CUST_9736_PI425536763	2.81936	1.73318	(sp:Q9JLN6) Disintegrin and metalloproteinase domain-containing protein 28 OS=Mus musculus GN=Adam28 PE=1 SV=3
CUST_1965_PI425536763	2.8267	15.9563	(sp:P58372) 60S ribosomal protein L30 OS=Ictalurus punctatus GN=rpl30 PE=3 SV=2
CUST_1950_PI425536763	1.59537	2.33291	(sp:Q9CQ02) COMM domain-containing protein 4 OS=Mus musculus GN=Commd4 PE=2 SV=1
TC129285	2.02054	1.65582	(sp:P27449) V-type proton ATPase 16 kDa proteolipid subunit OS=Homo sapiens GN=ATP6V0C PE=1 SV=1
TC102429	9.56491	-1.65602	(sp:A8K2U0) Alpha-2-macroglobulin-like protein 1 OS=Homo sapiens GN=A2ML1 PE=1 SV=2
TC131630	3.40513	3.66969	Salmo salar Caspase-3 (casp3), mRNA
TC111753	-7.49922	-2.21475	(sp:Q8WN94) Acyl-CoA-binding protein OS=Oryctolagus cuniculus GN=DBI PE=3 SV=3
TC108948	2.38723	2.37859	(sp:Q9ULJ8) Neurabin-1 OS=Homo sapiens GN=PPP1R9A PE=1 SV=2
CUST_18076_PI425536763	5.71835	-1.79526	(sp:A2A891) Calmodulin-binding transcription activator 1 OS=Mus musculus GN=Camta1 PE=2 SV=1
CUST_22570_PI425536763	3.32819	2.3697	(sp:Q6VAF9) Tubulin alpha-4 chain OS=Gossypium hirsutum PE=2 SV=1
CUST_10400_PI425536763	1.85696	1.86305	[BBH] NCKX5_DANRE (sp:Q49SH1) Sodium/potassium/calcium exchanger 5 OS=Danio rerio GN=slc24a5 PE=2 SV=1
CUST_24439_PI425536763	3.99079	-1.80847	(sp:Q8WMG3) Sodium/potassium-transporting ATPase subunit beta-2 OS=Oryctolagus cuniculus GN=ATP1B2 PE=2 SV=1
CUST_19317_PI425536763	2.5347	3.01447	(sp:Q9BQ13) BTB/POZ domain-containing protein KCTD14 OS=Homo sapiens GN=KCTD14 PE=2 SV=2
TC103003	1.54224	1.79952	(sp:P26010) Integrin beta-7 OS=Homo sapiens GN=ITGB7 PE=1 SV=1
TC121287	2.46322	-1.5024
TC95834	2.18564	1.99605
TC99780	-2.01217	-1.54409	[BBH] RT12_BOVIN (sp:Q29RU1) 28S ribosomal protein S12, mitochondrial OS=Bos taurus GN=MRPS12 PE=2 SV=1
TC98110	-2.27838	-2.88544	Salmo salar Tumor-associated calcium signal transducer 2 (tacd2), mRNA
TC113636	3.32761	2.04199
TC96477	1.80765	1.7183
TC126103	-1.69885	-1.6767	(sp:P11884) Aldehyde dehydrogenase, mitochondrial OS=Rattus norvegicus GN=Aldh2 PE=1 SV=1
TC129727	1.96851	2.25888
CUST_17784_PI425536763	-4.02028	-2.1623	(sp:Q9EST2) Histamine N-methyltransferase OS=Cavia porcellus GN=HNMT PE=2 SV=1
CUST_14200_PI425536763	1.53974	1.83618	(sp:P01024) Complement C3 OS=Homo sapiens GN=C3 PE=1 SV=2
CUST_18998_PI425536763	1.97391	1.79737	(sp:Q9JKU3) Intraflagellar transport protein 172 homolog OS=Rattus norvegicus GN=Ift172 PE=1 SV=1
CUST_24712_PI425536763	14.1766	-2.31123	(sp:Q7RTY3) Putative testis serine protease 5 OS=Homo sapiens GN=TESSP5 PE=2 SV=1
TC116742	3.27371	-1.54468	(sp:Q7Z6Z7) E3 ubiquitin-protein ligase HUWE1 OS=Homo sapiens GN=HUWE1 PE=1 SV=3
CUST_17377_PI425536763	3.38622	3.08411	(sp:Q14571) Inositol 1,4,5-trisphosphate receptor type 2 OS=Homo sapiens GN=ITPR2 PE=1 SV=2
CUST_14832_PI425536763	1.70771	1.5806	(sp:O88267) Acyl-coenzyme A thioesterase 1 OS=Rattus norvegicus GN=Acot1 PE=1 SV=1
CUST_2780_PI425536763	2.96848	1.6835	[BBH] TPCR1_PONAB (sp:Q5R5Y0) Tectonin beta-propeller repeat-containing protein 1 OS=Pongo abelii GN=TECPR1 PE=2 SV=1
CUST_26493_PI425536763	-13.0023	1.66172	(sp:O43426) Synaptojanin-1 OS=Homo sapiens GN=SYNJ1 PE=1 SV=2
CUST_2439_PI425536763	2.015	2.98143	[BBH] LAMB4_DANRE (sp:Q8JHV6) Laminin subunit beta-4 OS=Danio rerio GN=lamb4 PE=2 SV=1
TC102289	-2.81112	-24.7981
CUST_15224_PI425536763	1.59742	1.55907	(sp:Q7ZUG0) Small nuclear ribonucleoprotein E OS=Danio rerio GN=snrpe PE=2 SV=1
CUST_3168_PI425536763	-6.79434	-1.61569	[BBH] CAF1B_MOUSE (sp:Q9D0N7) Chromatin assembly factor 1 subunit B OS=Mus musculus GN=Chaf1b PE=2 SV=1
CUST_8494_PI425536763	4.21045	2.85353	(sp:Q9TV61) Myosin-1 OS=Sus scrofa GN=MYH1 PE=2 SV=1
TC96308	-2.54846	-2.01987	PREDICTED: hypothetical protein [Danio rerio]
CUST_15475_PI425536763	1.75784	1.95505	(sp:Q9W6R1) Phosphorylase b kinase regulatory subunit alpha, liver isoform OS=Takifugu rubripes GN=phka2 PE=3 SV=1
TC110891	-2.61295	-1.65417	[BBH] CCD43_DANRE (sp:Q6PFL6) Coiled-coil domain-containing protein 43 OS=Danio rerio GN=ccdc43 PE=2 SV=1
CUST_2749_PI425536763	3.18476	3.20837	(sp:Q9Y5X4) Photoreceptor-specific nuclear receptor OS=Homo sapiens GN=NR2E3 PE=1 SV=1
TC107956	-11.4692	2.25204	[BBH] GPX7_BOVIN (sp:A6QLY2) Glutathione peroxidase 7 OS=Bos taurus GN=GPX7 PE=2 SV=1
CUST_15283_PI425536763	11.4715	-2.38452	(sp:Q9DBT9) Dimethylglycine dehydrogenase, mitochondrial OS=Mus musculus GN=Dmgdh PE=1 SV=1
TC96271	-15.1574	3.38029	(sp:P12108) Collagen alpha-2(IX) chain OS=Gallus gallus GN=COL9A2 PE=1 SV=3
CUST_12365_PI425536763	5.67449	1.53691	(sp:P26882) Peptidyl-prolyl cis-trans isomerase D OS=Bos taurus GN=PPID PE=1 SV=6
TC123912	1.99191	2.17327	(sp:Q9UMS4) Pre-mRNA-processing factor 19 OS=Homo sapiens GN=PRPF19 PE=1 SV=1
CUST_20736_PI425536763	-6.06303	1.73293	[BBH] CAHM2_BOVIN (sp:Q2HJ63) Calcium homeostasis modulator protein 2 OS=Bos taurus GN=CALHM2 PE=2 SV=1
TC116184	2.57606	1.53787	(sp:Q5RAG3) Protein zer-1 homolog OS=Pongo abelii GN=ZER1 PE=2 SV=1
CUST_15446_PI425536763	3.11922	2.18743	[BBH] NHDC2_HUMAN (sp:Q86UD5) Mitochondrial sodium/hydrogen exchanger NHA2 OS=Homo sapiens GN=NHEDC2 PE=1 SV=2
TC114446	1.79216	1.94861	(sp:Q7T3T9) Zygote arrest protein 1 OS=Takifugu rubripes GN=zar1 PE=2 SV=1
CUST_2735_PI425536763	3.8836	1.75007	[BBH] SH2B3_HUMAN (sp:Q9UQQ2) SH2B adapter protein 3 OS=Homo sapiens GN=SH2B3 PE=2 SV=2
CUST_16956_PI425536763	2.83444	1.51695	(sp:Q7L7X3) Serine/threonine-protein kinase TAO1 OS=Homo sapiens GN=TAOK1 PE=1 SV=1
CUST_9304_PI425536763	3.10298	-1.50723	(sp:P63249) cAMP-dependent protein kinase inhibitor alpha OS=Rattus norvegicus GN=Pkia PE=1 SV=2
TC129827	4.60104	1.95957
CUST_18178_PI425536763	2.54833	1.66732	(sp:P00535) Tyrosine-protein kinase transforming protein erbB OS=Avian erythroblastosis virus (strain ES4) GN=V-ERBB PE=3 SV=1
CUST_21799_PI425536763	1.90358	1.87306	(sp:Q05944) Heat shock 70 kDa protein OS=Hydra magnipapillata GN=HSP70.1 PE=3 SV=1
CUST_24556_PI425536763	-5.73928	1.83632	(sp:P45433) Translocon-associated protein subunit alpha OS=Oncorhynchus mykiss GN=ssr1 PE=2 SV=1
CUST_16171_PI425536763	1.97885	2.16877	[BBH] TM195_MOUSE (sp:Q8BS35) Transmembrane protein 195 OS=Mus musculus GN=Tmem195 PE=2 SV=1
CUST_7822_PI425536763	-188.365	-1.8695	[BBH] INS_ONCKE (sp:P04667) Insulin OS=Oncorhynchus keta GN=ins PE=1 SV=2
CUST_8679_PI425536763	-4.20446	1.63287	(sp:P56541) Deoxyribonuclease-2-alpha OS=Bos taurus GN=DNASE2 PE=2 SV=2
CUST_14111_PI425536763	-1.815	-2.13422	(sp:Q12797) Aspartyl/asparaginyl beta-hydroxylase OS=Homo sapiens GN=ASPH PE=1 SV=3
TC118496	2.68626	-1.52492	(sp:P43244) Matrin-3 OS=Rattus norvegicus GN=Matr3 PE=1 SV=2
CUST_5481_PI425536763	5.35129	3.54251	[BBH] YG005_HUMAN (sp:Q8N7M3) Putative uncharacterized protein FLJ40852 OS=Homo sapiens PE=2 SV=1
TC95762	2.7466	1.5395	PREDICTED: serine/threonine-protein kinase WNK1-like [Danio rerio]
TC108374	5.83275	-1.59727	PREDICTED: hypothetical protein [Danio rerio]
CUST_27194_PI425536763	3.71887	-1.54796	(sp:P48193) Protein 4.1 OS=Mus musculus GN=Epb41 PE=1 SV=2
TC126286	-3.46999	-2.09652	(sp:P50564) Histone H3 type 3 OS=Chlamydomonas reinhardtii GN=ch3-IV PE=1 SV=2
CUST_51_PI425536763	-9.04744	1.6212	(sp:Q9JJ09) Sodium-dependent phosphate transport protein 2B OS=Rattus norvegicus GN=Slc34a2 PE=2 SV=1
CUST_23366_PI425536763	1.50776	1.78487	(sp:Q8WYL5) Protein phosphatase Slingshot homolog 1 OS=Homo sapiens GN=SSH1 PE=1 SV=2
TC121380	2.95919	-1.52966
CUST_5608_PI425536763	1.68158	1.94118	(sp:Q68F90) Nascent polypeptide-associated complex subunit alpha OS=Xenopus tropicalis GN=naca PE=2 SV=1
CUST_18872_PI425536763	24.1257	1.54974	(sp:Q148W8) Inactive dual specificity phosphatase 27 OS=Mus musculus GN=Dusp27 PE=2 SV=1
CUST_80_PI425536763	3.73661	1.93243	(sp:Q8JFQ6) Keratin, type I cytoskeletal 13 OS=Oncorhynchus mykiss GN=krt13 PE=2 SV=1
TC97261	-4.69581	1.56957	(sp:P21566) Cofilin-2 OS=Gallus gallus GN=CFL2 PE=1 SV=2
CUST_21735_PI425536763	-3.34486	1.61788	(sp:Q9GLE5) 72 kDa type IV collagenase OS=Bos taurus GN=MMP2 PE=2 SV=1
TC128473	3.25193	2.92732	(sp:Q60HD9) 6-phosphofructokinase, muscle type OS=Macaca fascicularis GN=PFKM PE=2 SV=3
TC125124	-4.65781	1.70892	(sp:Q66S62) Mannose-binding protein C OS=Saguinus oedipus GN=MBL2 PE=3 SV=1
TC126659	3.21229	-1.67449	(sp:P34926) Microtubule-associated protein 1A OS=Rattus norvegicus GN=Map1a PE=1 SV=1
TC102469	1.81681	1.65757	[BBH] DHDDS_HUMAN (sp:Q86SQ9) Dehydrodolichyl diphosphate synthase OS=Homo sapiens GN=DHDDS PE=2 SV=3
TC113810	-1.6088	-1.62818	Salmo salar NIPA-like protein 3 (npal3), mRNA
CUST_26890_PI425536763	2.06572	1.69355	[BBH] NDPA_PSEU2 (sp:Q4ZXI3) Nucleoid-associated protein ndpA OS=Pseudomonas syringae pv. syringae (strain B728a) GN=ndpA PE=3 SV=1
CUST_8973_PI425536763	11.8997	-1.82763	[BBH] SOX_BOVIN (sp:Q29RU9) Peroxisomal sarcosine oxidase OS=Bos taurus GN=PIPOX PE=2 SV=2
TC106712	-7.97607	-2.90506	(sp:O88312) Anterior gradient protein 2 homolog OS=Mus musculus GN=Agr2 PE=2 SV=1
TC129025	-83.9554	-3.18221	Oncorhynchus mykiss keratin 13 (k13), mRNA
TC131999	4.99094	-2.00893
TC103082	2.06635	2.34298	Salmo salar Von Hippel-Lindau disease tumor suppressor (vhl), mRNA
TC112869	1.9507	1.72815	(sp:P10643) Complement component C7 OS=Homo sapiens GN=C7 PE=1 SV=2
CUST_16490_PI425536763	6.63055	1.69107	(sp:Q6ING9) Protein phosphatase 1K, mitochondrial OS=Xenopus laevis GN=ppm1k PE=2 SV=1
CUST_6698_PI425536763	5.8484	1.67871	(sp:P49900) Arginase, hepatic OS=Rana catesbeiana PE=2 SV=1
CUST_27858_PI425536763	3.65442	3.02919	(sp:Q7ZXX2) Kinesin-like protein KIF19 OS=Xenopus laevis GN=kif19 PE=2 SV=1
CUST_15895_PI425536763	12.9327	-1.76141	(sp:Q06124) Tyrosine-protein phosphatase non-receptor type 11 OS=Homo sapiens GN=PTPN11 PE=1 SV=2
CUST_19851_PI425536763	2.12512	2.12951	(sp:Q568Y3) RING finger protein 185 OS=Rattus norvegicus GN=Rnf185 PE=2 SV=1
CUST_23177_PI425536763	1.77644	6.7179	(sp:P51690) Arylsulfatase E OS=Homo sapiens GN=ARSE PE=1 SV=2
CUST_11435_PI425536763	1.91692	2.31155	(sp:Q9JMB8) Contactin-6 OS=Mus musculus GN=Cntn6 PE=2 SV=2
CUST_222_PI425536763	-8.73473	1.70659	[BBH] ANLN_XENLA (sp:Q801E2) Actin-binding protein anillin OS=Xenopus laevis GN=anln PE=1 SV=1
CUST_23641_PI425536763	1.59327	2.48964	(sp:P00745) Vitamin K-dependent protein C (Fragment) OS=Bos taurus GN=PROC PE=1 SV=1
CUST_14463_PI425536763	3.16358	2.91868	(sp:Q95M30) Tyrosine-protein kinase HCK OS=Macaca fascicularis GN=HCK PE=2 SV=3
TC105020	1.65483	2.04797	(sp:Q9CWT3) Sorting nexin-10 OS=Mus musculus GN=Snx10 PE=2 SV=1
CUST_22152_PI425536763	1.76525	1.94195	(sp:Q5XUX1) F-box/WD repeat-containing protein 9 OS=Homo sapiens GN=FBXW9 PE=1 SV=2
CUST_4381_PI425536763	-3.41791	-1.60523	(sp:Q9Y2M5) Kelch-like protein 20 OS=Homo sapiens GN=KLHL20 PE=1 SV=4
TC110152	-83.0231	1.50771	(sp:P06768) Retinol-binding protein 2 OS=Rattus norvegicus GN=Rbp2 PE=1 SV=3
CUST_10032_PI425536763	31.0421	-2.93093	(sp:Q8K007) Extracellular sulfatase Sulf-1 OS=Mus musculus GN=Sulf1 PE=2 SV=1
CUST_25976_PI425536763	1.83097	4.22022	(sp:P30730) Lutropin-choriogonadotropic hormone receptor OS=Mus musculus GN=Lhcgr PE=2 SV=1
CUST_26800_PI425536763	1.80898	1.65233	(sp:Q95221) Inositol hexakisphosphate kinase 2 OS=Oryctolagus cuniculus GN=IP6K2 PE=2 SV=1
TC97419	-3.75126	-3.3048	(sp:P18520) Intermediate filament protein ON3 OS=Carassius auratus PE=2 SV=1
TC108558	-16.4552	1.65331	(sp:O46640) Amine sulfotransferase OS=Oryctolagus cuniculus GN=SULT3A1 PE=1 SV=1
CUST_21189_PI425536763	-3.41081	-1.79062	(sp:P93371) Actin-93 (Fragment) OS=Nicotiana tabacum PE=3 SV=1
TC131088	3.50188	-1.89233
CUST_22577_PI425536763	3.3789	1.55744	(sp:Q5R7R9) SNW domain-containing protein 1 OS=Pongo abelii GN=SNW1 PE=2 SV=1
CUST_24148_PI425536763	1.8384	1.79978	(sp:P42229) Signal transducer and activator of transcription 5A OS=Homo sapiens GN=STAT5A PE=1 SV=1
CUST_22357_PI425536763	2.12953	1.52049	(sp:P31016) Disks large homolog 4 OS=Rattus norvegicus GN=Dlg4 PE=1 SV=1
TC106108	2.14696	1.7275	(sp:Q06000) Lipoprotein lipase OS=Rattus norvegicus GN=Lpl PE=1 SV=1
CUST_28200_PI425536763	4.25224	1.74736	(sp:Q8CFS6) Potassium voltage-gated channel subfamily V member 2 OS=Mus musculus GN=Kcnv2 PE=2 SV=1
CUST_9630_PI425536763	-3.68648	-1.59844	(sp:O42425) Hemoglobin subunit alpha-2 OS=Gadus morhua GN=hba2 PE=1 SV=3
CUST_13452_PI425536763	1.61847	1.60527	(sp:Q9QYE3) B-cell lymphoma/leukemia 11A OS=Mus musculus GN=Bcl11a PE=1 SV=1
TC128833	4.54687	1.51103	(sp:Q9UM54) Myosin-VI OS=Homo sapiens GN=MYO6 PE=1 SV=4
TC104222	-3.65909	-4.92484
CUST_28421_PI425536763	4.117	-1.51511	(sp:Q9Z2F7) BCL2/adenovirus E1B 19 kDa protein-interacting protein 3-like OS=Mus musculus GN=Bnip3l PE=1 SV=1
TC111415	-2.36693	-3.44057
TC113753	-2.6746	1.63828	(sp:P25325) 3-mercaptopyruvate sulfurtransferase OS=Homo sapiens GN=MPST PE=1 SV=3
CUST_12747_PI425536763	35.2632	-3.83446	(sp:Q6P5D3) Putative ATP-dependent RNA helicase DHX57 OS=Mus musculus GN=Dhx57 PE=2 SV=2
TC121828	9.70266	-2.93565	(sp:Q5D014) Protein GTLF3B OS=Danio rerio GN=gtlf3b PE=2 SV=1
TC113260	-3.89203	-1.56053	(sp:Q1LUK1) Protein QIL1 OS=Danio rerio GN=qil1 PE=2 SV=1
CUST_832_PI425536763	41.5479	-5.24498	(sp:Q9UHF1) Epidermal growth factor-like protein 7 OS=Homo sapiens GN=EGFL7 PE=1 SV=3
CUST_2293_PI425536763	3.72937	3.05199	(sp:Q8BHI9) Serine/threonine-protein kinase NIM1 OS=Mus musculus GN=Nim1 PE=2 SV=1
CUST_7258_PI425536763	4.09411	1.63774	(sp:P41689) Serine--pyruvate aminotransferase, mitochondrial OS=Felis catus GN=AGXT PE=2 SV=1
CUST_4217_PI425536763	3.4071	-1.66176	(sp:Q28265) Calcium-activated potassium channel subunit alpha-1 (Fragment) OS=Canis familiaris GN=KCNMA1 PE=2 SV=2
CUST_27558_PI425536763	1.82903	1.84851	(sp:Q62348) Translin OS=Mus musculus GN=Tsn PE=1 SV=1
TC121183	2.32368	1.66516	(sp:A5GFW8) Beta-1,3-galactosyl-O-glycosyl-glycoprotein beta-1,6-N-acetylglucosaminyltransferase 7 OS=Sus scrofa GN=GCNT7 PE=3 SV=1
CUST_16703_PI425536763	18.5915	-4.20859	(sp:Q8N0U4) Protein FAM185A OS=Homo sapiens GN=FAM185A PE=2 SV=2
TC99051	-3.40326	-3.54409	[BBH] CAN9_HUMAN (sp:O14815) Calpain-9 OS=Homo sapiens GN=CAPN9 PE=1 SV=1
CUST_5572_PI425536763	-1.62048	-5.63213	(sp:P13412) Troponin I, fast skeletal muscle OS=Mus musculus GN=Tnni2 PE=1 SV=2
TC103302	2.4476	1.76285	[BBH] PRTS_SERMA (sp:P09489) Extracellular serine protease OS=Serratia marcescens PE=1 SV=1
CUST_16714_PI425536763	2.03941	1.80091	(sp:P55202) Atrial natriuretic peptide receptor 2 OS=Anguilla japonica GN=npr2 PE=2 SV=1
CUST_19764_PI425536763	19.4016	-5.03108	(sp:Q7M760) Ubiquitin thioesterase Zranb1 OS=Mus musculus GN=Zranb1 PE=2 SV=1
TC105638	3.16392	2.21447	(sp:Q3T0S3) Tetraspanin-1 OS=Bos taurus GN=TSPAN1 PE=2 SV=1
CUST_19598_PI425536763	-2.23606	-1.70968	[BBH] TDRD3_DANRE (sp:Q6NYG6) Tudor domain-containing protein 3 OS=Danio rerio GN=tdrd3 PE=2 SV=1
CUST_2234_PI425536763	1.6135	1.5511	[BBH] LPA12_XENLA (sp:Q9PU16) Lysophosphatidic acid receptor 1-B OS=Xenopus laevis GN=lpar1-B PE=2 SV=1
CUST_5552_PI425536763	-11.8921	1.79281	(sp:O88310) Intelectin-1a OS=Mus musculus GN=Itln1 PE=1 SV=1
CUST_22494_PI425536763	-1.94045	-1.58229	(sp:Q6AXX4) Something about silencing protein 10 OS=Rattus norvegicus GN=Utp3 PE=2 SV=1
CUST_15583_PI425536763	1.54451	1.61977	(sp:Q98892) Opioid-binding protein/cell adhesion molecule homolog OS=Gallus gallus GN=OPCML PE=1 SV=2
CUST_11856_PI425536763	-3.77125	-1.64781	(sp:Q9PRL8) Acyl-CoA-binding protein OS=Gallus gallus GN=DBI PE=1 SV=1
CUST_6805_PI425536763	-1.92236	-1.50295	(sp:O19001) Cyclin-dependent kinase inhibitor 1B OS=Felis catus GN=CDKN1B PE=2 SV=1
CUST_16310_PI425536763	1.91456	1.53567	[BBH] DNSL3_HUMAN (sp:Q13609) Deoxyribonuclease gamma OS=Homo sapiens GN=DNASE1L3 PE=1 SV=1
CUST_28073_PI425536763	-8.32307	1.78418	(sp:P25325) 3-mercaptopyruvate sulfurtransferase OS=Homo sapiens GN=MPST PE=1 SV=3
CUST_16163_PI425536763	2.21129	1.54847	[BBH] MTNA_XENLA (sp:Q4FZP2) Methylthioribose-1-phosphate isomerase OS=Xenopus laevis GN=mri1 PE=2 SV=1
CUST_24708_PI425536763	-1.75	5.82207	(sp:Q924V1) NADPH oxidase 4 OS=Rattus norvegicus GN=Nox4 PE=1 SV=2
CUST_23549_PI425536763	3.30351	-1.71365	(sp:Q80WA4) RNA-binding protein Nova-1 (Fragment) OS=Rattus norvegicus GN=Nova1 PE=2 SV=1
TC113549	4.1603	2.22057
TC107401	2.79825	1.98279	[BBH] CK070_XENTR (sp:Q5I0R4) Uncharacterized protein C11orf70 homolog OS=Xenopus tropicalis PE=2 SV=1
CUST_23835_PI425536763	3.69624	-1.67723	(sp:Q9Y6V0) Protein piccolo OS=Homo sapiens GN=PCLO PE=1 SV=3
CUST_19555_PI425536763	2.02892	1.64998	(sp:Q6Q0N1) Cytosolic non-specific dipeptidase OS=Rattus norvegicus GN=Cndp2 PE=1 SV=1
CUST_23389_PI425536763	1.53029	2.39006	(sp:Q08E66) WAP, kazal, immunoglobulin, kunitz and NTR domain-containing protein 2 OS=Bos taurus GN=WFIKKN2 PE=2 SV=1
CUST_18290_PI425536763	8.53831	-2.19441	(sp:Q863A4) Dyslexia susceptibility 1 candidate gene 1 protein homolog OS=Pongo pygmaeus GN=DYX1C1 PE=3 SV=1
CUST_20897_PI425536763	-9.7631	2.24253	(sp:P16636) Protein-lysine 6-oxidase OS=Rattus norvegicus GN=Lox PE=1 SV=2
TC131011	-2.88075	-1.62407
CUST_18455_PI425536763	2.72046	-1.51027	(sp:Q7TSF0) Desmoglein-1-gamma OS=Mus musculus GN=Dsg1c PE=1 SV=1
TC98001	-7.50704	2.47953	(sp:P02646) Troponin I, cardiac muscle OS=Oryctolagus cuniculus GN=TNNI3 PE=1 SV=2
TC125896	7.02097	-1.6464	(sp:Q6R005) Disks large homolog 4 OS=Danio rerio GN=dlg4 PE=2 SV=1
TC115524	-10.4731	2.91778
TC111352	-4.38227	-2.07224
CUST_21730_PI425536763	3.55032	1.5117	(sp:Q64649) Phosphorylase b kinase regulatory subunit alpha, skeletal muscle isoform OS=Rattus norvegicus GN=Phka1 PE=2 SV=2
CUST_11351_PI425536763	4.4499	2.26612	(sp:Q9Z2Q4) Methionine synthase OS=Rattus norvegicus GN=Mtr PE=2 SV=1
CUST_4087_PI425536763	2.42329	1.65177	(sp:Q4R4Q3) Protein NDRG1 OS=Macaca fascicularis GN=Ndrg1 PE=2 SV=1
TC112607	-17.5771	-1.73079	(sp:Q8JFQ6) Keratin, type I cytoskeletal 13 OS=Oncorhynchus mykiss GN=krt13 PE=2 SV=1
TC129859	3.27346	1.85143	(sp:B5FYQ0) ADP-ribosylation factor-like protein 3 OS=Taeniopygia guttata GN=ARL3 PE=2 SV=1
TC120969	-5.95096	2.6945	[BBH] POSTN_HUMAN (sp:Q15063) Periostin OS=Homo sapiens GN=POSTN PE=1 SV=2
TC115689	-3.66857	-1.57223	(sp:Q6P823) Histone H3.3 OS=Xenopus tropicalis GN=TGas113e22.1 PE=1 SV=3
CUST_23327_PI425536763	1.53641	2.10314	(sp:Q7TPD7) Leucine-rich repeat-containing protein C22orf36 homolog OS=Mus musculus PE=2 SV=1
CUST_23447_PI425536763	-2.48235	-1.50769	(sp:Q60716) Prolyl 4-hydroxylase subunit alpha-2 OS=Mus musculus GN=P4ha2 PE=2 SV=1
CUST_7254_PI425536763	6.31475	-1.74058	(sp:A2VDT1) Protein tyrosine phosphatase type IVA 3 OS=Bos taurus GN=PTP4A3 PE=2 SV=1
CUST_17573_PI425536763	2.80408	1.70309	(sp:P56539) Caveolin-3 OS=Homo sapiens GN=CAV3 PE=1 SV=1
TC128168	2.69946	2.07784	PREDICTED: LReO_3-like [Danio rerio]
CUST_12847_PI425536763	3.2861	3.42627	(sp:P53353) Sperm acrosomal protein FSA-ACR.1 (Fragment) OS=Vulpes vulpes PE=2 SV=1
TC98065	-1.84527	-1.53663	(sp:Q3B8G7) Immediate early response 3-interacting protein 1 OS=Xenopus laevis GN=ier3ip1 PE=3 SV=1
TC127967	-2.23945	-1.57839
CUST_10778_PI425536763	3.90017	-1.77543	(sp:Q6PDK8) Protein deltex-4 OS=Mus musculus GN=Dtx4 PE=1 SV=2
TC98237	2.33562	2.86576	[BBH] TM114_MOUSE (sp:Q9D563) Transmembrane protein 114 OS=Mus musculus GN=Tmem114 PE=2 SV=1
CUST_8043_PI425536763	20.253	-2.10335	(sp:Q90935) Neuroserpin OS=Gallus gallus GN=SERPINI1 PE=1 SV=1
CUST_4676_PI425536763	-3.37566	-3.49386	(sp:Q9Y696) Chloride intracellular channel protein 4 OS=Homo sapiens GN=CLIC4 PE=1 SV=4
TC99417	-3.7036	-1.58266	adrenomedullin-5 [Takifugu rubripes]
TC101545	-67.7791	2.24979	(sp:Q66S17) Natterin-3 OS=Thalassophryne nattereri PE=1 SV=1
CUST_18394_PI425536763	11.6685	-1.60777	(sp:Q8R4E6) Purine-rich element-binding protein gamma OS=Mus musculus GN=Purg PE=1 SV=1
TC102701	1.61215	1.78538	(sp:P98089) Intestinal mucin-like protein (Fragment) OS=Rattus norvegicus PE=2 SV=1
TC100587	-3.10902	-1.92344	Salmo salar HIRA-interacting protein 3 (hirp3), mRNA
CUST_13751_PI425536763	1.69982	2.313	(sp:Q5XJX1) Secretagogin OS=Danio rerio GN=scgn PE=1 SV=1
TC100395	-2.16882	-1.5781	[BBH] RANG_MOUSE (sp:P34022) Ran-specific GTPase-activating protein OS=Mus musculus GN=Ranbp1 PE=1 SV=2
TC117230	-7.10998	1.93583	[BBH] CKAP4_HUMAN (sp:Q07065) Cytoskeleton-associated protein 4 OS=Homo sapiens GN=CKAP4 PE=1 SV=2
CUST_26380_PI425536763	2.08698	1.61412	(sp:Q8BGQ2) Cysteine/serine-rich nuclear protein 2 OS=Mus musculus GN=Csrnp2 PE=2 SV=1
CUST_16259_PI425536763	-2.00145	-1.66185	(sp:P30623) Transthyretin OS=Trachydosaurus rugosus GN=TTR PE=1 SV=1
CUST_6923_PI425536763	7.52705	-2.1598	[BBH] LAML3_XENLA (sp:P10999) Lamin-L(III) OS=Xenopus laevis PE=2 SV=2
CUST_147_PI425536763	-9.04269	2.49717	(sp:Q10991) Cathepsin L1 OS=Ovis aries GN=CTSL PE=1 SV=1
CUST_7334_PI425536763	3.63891	-1.71761	(sp:Q8K1Q3) G-protein coupled receptor 3 OS=Rattus norvegicus GN=Gpr3 PE=2 SV=2
TC101533	-14.6686	-1.86653	(sp:Q8JFQ6) Keratin, type I cytoskeletal 13 OS=Oncorhynchus mykiss GN=krt13 PE=2 SV=1
CUST_21181_PI425536763	-3.16964	-1.84445	(sp:Q8IVH2) Forkhead box protein P4 OS=Homo sapiens GN=FOXP4 PE=1 SV=1
TC116498	33.6761	-2.38497	(sp:Q801Y3) Hepcidin-1 OS=Salmo salar GN=hamp1 PE=3 SV=1
CUST_9607_PI425536763	1.83159	1.80571	(sp:P50518) V-type proton ATPase subunit E 1 OS=Mus musculus GN=Atp6v1e1 PE=1 SV=2
CUST_308_PI425536763	3.721	2.00389	(sp:Q91V93) Rho-related BTB domain-containing protein 2 OS=Mus musculus GN=Rhobtb2 PE=2 SV=1
CUST_7052_PI425536763	1.61729	1.91586	(sp:Q8VCI0) Putative phospholipase B-like 1 OS=Mus musculus GN=Plbd1 PE=1 SV=1
TC116505	1.6912	1.57986	Salmo salar Ras-related protein Rab-8A (rab8a), mRNA
CUST_8595_PI425536763	-1.6633	-1.51412	(sp:P93585) Actin-65 (Fragment) OS=Solanum tuberosum PE=3 SV=1
CUST_11794_PI425536763	2.10514	1.75539	(sp:Q6DC77) Membrane progestin receptor gamma-B OS=Danio rerio GN=paqr5b PE=2 SV=1
TC100118	-10.93	1.74465	Salmo salar MIS12 homolog (mis12), mRNA
CUST_22129_PI425536763	1.66697	1.60798	(sp:O57539) Nuclear receptor coactivator 3 OS=Xenopus laevis GN=ncoa3 PE=1 SV=1
CUST_200_PI425708691	-2.86335	1.57654	cld28b
CUST_8384_PI425536763	-6.77464	-2.12347	(sp:P00337) L-lactate dehydrogenase B chain OS=Gallus gallus GN=LDHB PE=1 SV=3
TC131355	-9.64621	1.95501	(sp:O00192) Armadillo repeat protein deleted in velo-cardio-facial syndrome OS=Homo sapiens GN=ARVCF PE=1 SV=1
TC114542	-2.61039	1.56183	(sp:O35054) Claudin-4 OS=Mus musculus GN=Cldn4 PE=1 SV=1
TC102544	1.81986	1.77186
CUST_23009_PI425536763	1.83571	1.52092	(sp:P55317) Hepatocyte nuclear factor 3-alpha OS=Homo sapiens GN=FOXA1 PE=1 SV=1
CUST_11589_PI425536763	2.05202	2.28997	(sp:P26362) Cystic fibrosis transmembrane conductance regulator OS=Squalus acanthias GN=CFTR PE=2 SV=1
TC130159	1.72451	2.88928	poliovirus receptor-related 1b [Danio rerio]
CUST_1600_PI425536763	-3.87048	-1.60328	(sp:P47794) G1/S-specific cyclin-E1 OS=Danio rerio GN=ccne1 PE=2 SV=1
TC129919	6.24084	1.58882	Oncorhynchus mykiss vitellogenin receptor (LOC100136065), mRNA
CUST_7562_PI425536763	2.15769	1.67496	(sp:Q5RE33) Receptor expression-enhancing protein 5 OS=Pongo abelii GN=REEP5 PE=2 SV=1
CUST_28415_PI425536763	2.84738	10.8467	(sp:Q57180) Uncharacterized ABC transporter ATP-binding protein HI1051 OS=Haemophilus influenzae GN=HI1051 PE=3 SV=1
CUST_21835_PI425536763	-2.81372	-1.68	(sp:O88898) Tumor protein 63 OS=Mus musculus GN=Tp63 PE=1 SV=1
CUST_11171_PI425536763	-6.72919	-4.14485	(sp:Q8JFQ6) Keratin, type I cytoskeletal 13 OS=Oncorhynchus mykiss GN=krt13 PE=2 SV=1
TC107746	1.86599	1.81158	(sp:Q8BM75) AT-rich interactive domain-containing protein 5B OS=Mus musculus GN=Arid5b PE=1 SV=2
CUST_20830_PI425536763	2.81231	4.00978	(sp:Q91X83) S-adenosylmethionine synthetase isoform type-1 OS=Mus musculus GN=Mat1a PE=2 SV=1
TC119695	-2.83945	-1.73274
TC97307	-1.50808	-1.72779	(sp:Q32KL9) B-cell receptor-associated protein 29 OS=Bos taurus GN=BCAP29 PE=2 SV=1
TC95671	-3.39855	1.82639	(sp:Q68FW2) Cell division cycle-associated protein 3 OS=Rattus norvegicus GN=Cdca3 PE=2 SV=1
TC120005	18.226	-4.84396	(sp:Q66I24) Argininosuccinate synthase OS=Danio rerio GN=ass1 PE=2 SV=1
CUST_10072_PI425536763	1.7975	1.57082	(sp:P29084) Transcription initiation factor IIE subunit beta OS=Homo sapiens GN=GTF2E2 PE=1 SV=1
TC98312	-10.2413	-1.67319	(sp:Q642A5) DNA polymerase epsilon subunit 3 OS=Rattus norvegicus GN=Pole3 PE=2 SV=1
CUST_2561_PI425536763	1.52965	1.64993	(sp:P35492) Histidine ammonia-lyase OS=Mus musculus GN=Hal PE=1 SV=1
TC118715	-1.54774	-2.2715	PREDICTED: hypothetical protein [Danio rerio]
CUST_20418_PI425536763	5.76695	-1.72081	(sp:O13966) Aconitate hydratase, mitochondrial OS=Schizosaccharomyces pombe GN=SPAC24C9.06c PE=2 SV=1
TC96220	-2.58138	-1.95242	(sp:P17661) Desmin OS=Homo sapiens GN=DES PE=1 SV=3
CUST_24762_PI425536763	3.48413	-1.63798	(sp:O75044) SLIT-ROBO Rho GTPase-activating protein 2 OS=Homo sapiens GN=SRGAP2 PE=1 SV=2
CUST_27623_PI425536763	2.14309	1.5751	(sp:Q9H361) Polyadenylate-binding protein 3 OS=Homo sapiens GN=PABPC3 PE=1 SV=2
TC102557	-37.0868	-1.80595	(sp:P00774) Chymotrypsin-like elastase family member 2A OS=Rattus norvegicus GN=Cela2a PE=2 SV=1
CUST_27094_PI425536763	1.72429	1.80571	[BBH] GUDP_ECOLI (sp:Q46916) Probable glucarate transporter OS=Escherichia coli (strain K12) GN=gudP PE=1 SV=1
CUST_21865_PI425536763	-7.86706	2.17095	(sp:P33571) L-lactate dehydrogenase OS=Petromyzon marinus PE=2 SV=3
TC119228	2.69807	-1.57357	(sp:Q96BD6) SPRY domain-containing SOCS box protein 1 OS=Homo sapiens GN=SPSB1 PE=1 SV=1
CUST_1708_PI425536763	-3.16447	-1.56723	(sp:Q92184) Alpha-N-acetylgalactosaminide alpha-2,6-sialyltransferase 2 OS=Gallus gallus GN=ST6GALNAC2 PE=2 SV=1
TC132160	2.13671	1.66353	Salmo salar unc-119 homolog (un119), mRNA
CUST_14448_PI425536763	2.24794	1.81214	[BBH] CLC10_HUMAN (sp:Q8IUN9) C-type lectin domain family 10 member A OS=Homo sapiens GN=CLEC10A PE=2 SV=1
CUST_6589_PI425536763	2.60001	-1.59962	(sp:Q6PFT6) Transmembrane protein 47 OS=Danio rerio GN=tmem47 PE=2 SV=1
TC114936	-2.56358	-1.58914	(sp:Q9D1K7) UPF0687 protein C20orf27 homolog OS=Mus musculus PE=2 SV=3
CUST_11911_PI425536763	-8.9962	1.70012	(sp:Q9NUU7) ATP-dependent RNA helicase DDX19A OS=Homo sapiens GN=DDX19A PE=1 SV=1
TC129418	-2.32458	-1.56106	(sp:Q96KP6) TNFAIP3-interacting protein 3 OS=Homo sapiens GN=TNIP3 PE=1 SV=2
CUST_38_PI425708691	2.16509	1.88755	(sp:Q2M3D2) Exocyst complex component 3-like protein 2 OS=Homo sapiens GN=EXOC3L2 PE=2 SV=1
CUST_4_PI425708691	-3.30206	1.78311	Oncorhynchus mykiss differentially regulated trout protein 1 (LOC100136615), mRNA
CUST_16558_PI425536763	35.0943	-5.4942	[BBH] GALT1_RAT (sp:Q10473) Polypeptide N-acetylgalactosaminyltransferase 1 OS=Rattus norvegicus GN=Galnt1 PE=1 SV=1
CUST_4_PI429444447	4.14407	-1.50279	Oncorhynchus mykiss cytochrome P450 family 1 subfamily B polypeptide 1 (cyp1b1), mRNA
CUST_12303_PI425536763	-1.80335	-1.55399	(sp:Q6ZRV2) Protein FAM83H OS=Homo sapiens GN=FAM83H PE=1 SV=2
TC101156	-1.69697	-1.52985	[BBH] QORL1_HUMAN (sp:O95825) Quinone oxidoreductase-like protein 1 OS=Homo sapiens GN=CRYZL1 PE=1 SV=2
CUST_15068_PI425536763	2.80011	1.88536	[BBH] AT11A_HUMAN (sp:P98196) Probable phospholipid-transporting ATPase IH OS=Homo sapiens GN=ATP11A PE=2 SV=3
TC98452	1.56427	1.88335
TC99745	-12.4319	1.64958	(sp:Q8K1Q0) Glycylpeptide N-tetradecanoyltransferase 1 OS=Rattus norvegicus GN=Nmt1 PE=2 SV=1
TC105559	-61.413	3.25242	(sp:P06768) Retinol-binding protein 2 OS=Rattus norvegicus GN=Rbp2 PE=1 SV=3
TC102308	1.56548	1.72962
CUST_30_PI429449098	1.81849	1.79435	Oncorhynchus mykiss mixed lineage leukemia-like protein (Mll) gene, partial cds
TC122498	-5.51205	1.73784	(sp:Q5F362) Cell cycle control protein 50A OS=Gallus gallus GN=TMEM30A PE=2 SV=1
CUST_15020_PI425536763	-1.95658	-1.59087	(sp:Q7Z713) Ankyrin repeat domain-containing protein 37 OS=Homo sapiens GN=ANKRD37 PE=2 SV=1
CUST_18605_PI425536763	4.50297	-1.51348	(sp:Q5R9Q3) Neuronal membrane glycoprotein M6-a OS=Pongo abelii GN=GPM6A PE=2 SV=1
TC119121	-1.96586	-1.83191	(sp:O14896) Interferon regulatory factor 6 OS=Homo sapiens GN=IRF6 PE=1 SV=1
TC129388	-6.56076	1.62576	(sp:Q68FR2) Bridging integrator 2 OS=Rattus norvegicus GN=Bin2 PE=2 SV=1
TC112101	-6.61874	-1.80647	[BBH] BLVRB_HUMAN (sp:P30043) Flavin reductase OS=Homo sapiens GN=BLVRB PE=1 SV=3
CUST_23426_PI425536763	3.30898	-1.54186	(sp:O94972) E3 ubiquitin-protein ligase TRIM37 OS=Homo sapiens GN=TRIM37 PE=1 SV=2
TC129802	-1.54551	-1.52414	(sp:Q9N0J6) Fructose-1,6-bisphosphatase isozyme 2 OS=Oryctolagus cuniculus GN=FBP2 PE=2 SV=1
TC98866	2.26706	1.52924	Salmo salar Zinc finger protein 214 (zn214), mRNA
CUST_21894_PI425536763	-1.55187	-2.58215	(sp:P06398) Troponin T, fast skeletal muscle isoforms OS=Coturnix coturnix japonica GN=TNNT3 PE=2 SV=4
TC98638	2.63496	-1.56519
CUST_20846_PI425536763	1.96991	1.78492	(sp:Q47690) Homocysteine S-methyltransferase OS=Escherichia coli (strain K12) GN=mmuM PE=1 SV=2
CUST_27707_PI425536763	2.31425	1.68244	(sp:P30542) Adenosine receptor A1 OS=Homo sapiens GN=ADORA1 PE=2 SV=1
CUST_16122_PI425536763	3.57179	1.84833	[BBH] H6S1A_DANRE (sp:Q56UJ5) Heparan-sulfate 6-O-sulfotransferase 1-A OS=Danio rerio GN=hs6st1a PE=2 SV=2
TC94811	-16.5912	2.63679	(sp:P09955) Carboxypeptidase B OS=Sus scrofa GN=CPB1 PE=1 SV=5
CUST_13034_PI425536763	3.3033	2.49772	(sp:B4F777) High mobility group nucleosome-binding domain-containing protein 5 OS=Rattus norvegicus GN=Hmgn5 PE=2 SV=1
TC107688	3.85732	-1.54577	(sp:Q92995) Ubiquitin carboxyl-terminal hydrolase 13 OS=Homo sapiens GN=USP13 PE=1 SV=2
TC113140	-2.42152	7.03277
TC110058	-24.6076	-2.00232	(sp:Q6P4Z2) Collagen alpha-1(II) chain OS=Xenopus tropicalis GN=col2a1 PE=2 SV=1
CUST_13627_PI425536763	1.87819	1.53912	(sp:Q90593) 78 kDa glucose-regulated protein OS=Gallus gallus GN=HSPA5 PE=2 SV=1
CUST_22559_PI425536763	2.2358	2.26437	(sp:Q9NRH2) SNF-related serine/threonine-protein kinase OS=Homo sapiens GN=SNRK PE=1 SV=2
CUST_27562_PI425536763	1.86438	1.52543	(sp:Q4G0Z9) Uncharacterized protein C8orf45 OS=Homo sapiens GN=C8orf45 PE=1 SV=2
CUST_28530_PI425536763	6.32751	1.54814	(sp:Q5RBL6) Golgi SNAP receptor complex member 1 OS=Pongo abelii GN=GOSR1 PE=2 SV=1
TC104420	-3.30891	-1.51301
CUST_4809_PI425536763	-5.52167	1.8835	(sp:Q9Y226) Solute carrier family 22 member 13 OS=Homo sapiens GN=SLC22A13 PE=2 SV=2
CUST_4_PI429444440	2.04096	6.62989	Oncorhynchus mykiss cholecystokinin (Thr) (cck-t), mRNA
TC106795	10.8224	-2.46515	(sp:Q8HY11) C-type lectin domain family 4 member M OS=Hylobates syndactylus GN=CLEC4M PE=3 SV=1
CUST_20603_PI425536763	2.72924	1.54972	(sp:Q9JHL3) Endothelin-converting enzyme-like 1 OS=Rattus norvegicus GN=Ecel1 PE=2 SV=1
TC104895	-3.30649	-1.605	PREDICTED: hypothetical protein [Danio rerio]
TC123218	5.56798	1.85796	(sp:P00883) Fructose-bisphosphate aldolase A OS=Oryctolagus cuniculus GN=ALDOA PE=1 SV=2
CUST_18676_PI425536763	3.54306	-1.6998	[BBH] HDA11_MACFA (sp:Q9GKU5) Histone deacetylase 11 OS=Macaca fascicularis GN=HDAC11 PE=2 SV=2
CUST_18928_PI425536763	2.4937	2.55475	(sp:O19045) Coagulation factor X OS=Oryctolagus cuniculus GN=F10 PE=2 SV=1
TC129670	2.53211	-1.55881	PREDICTED: hypothetical protein LOC559029 [Danio rerio]
CUST_8877_PI425536763	1.73241	1.50203	(sp:A2RV18) DIS3-like exonuclease 1 OS=Danio rerio GN=dis3l PE=2 SV=1
CUST_13208_PI425536763	3.30432	1.56291	(sp:P39038) Cadherin-4 OS=Mus musculus GN=Cdh4 PE=2 SV=1
CUST_4751_PI425536763	1.97736	2.71885	(sp:Q9ERK0) Receptor-interacting serine/threonine-protein kinase 4 OS=Mus musculus GN=Ripk4 PE=1 SV=2
TC115891	-2.87067	-2.66754	Oncorhynchus mykiss TAP2a protein (tap2a), mRNA
TC109076	2.98558	1.51853	(sp:P47817) Wee1-like protein kinase OS=Xenopus laevis GN=wee1a PE=1 SV=1
CUST_14053_PI425536763	-4.26598	1.76667	(sp:Q5E9C0) Ras suppressor protein 1 OS=Bos taurus GN=RSU1 PE=2 SV=1
TC102478	9.97868	-1.83864
TC95664	-66.9462	1.64131	(sp:P80646) Chymotrypsin B OS=Gadus morhua PE=1 SV=1
CUST_26766_PI425536763	1.80584	2.68244	(sp:Q9JHL1) Na(+)/H(+) exchange regulatory cofactor NHE-RF2 OS=Mus musculus GN=Slc9a3r2 PE=1 SV=2
CUST_11370_PI425536763	15.8154	-2.05677	(sp:O94868) FCH and double SH3 domains protein 2 OS=Homo sapiens GN=FCHSD2 PE=1 SV=3
TC106471	-9.67339	2.29201	(sp:Q5IS54) Caspase-3 OS=Pan troglodytes GN=CASP3 PE=2 SV=1
TC106689	6.15778	-1.62573	(sp:P28651) Carbonic anhydrase-related protein OS=Mus musculus GN=Ca8 PE=1 SV=5
CUST_18607_PI425536763	24.2614	-4.4073	(sp:P35950) Low-density lipoprotein receptor OS=Cricetulus griseus GN=LDLR PE=3 SV=1
TC98386	-1.79048	-1.54511
TC101056	6.16333	-1.69057	(sp:A2VDT1) Protein tyrosine phosphatase type IVA 3 OS=Bos taurus GN=PTP4A3 PE=2 SV=1
TC107169	3.47242	1.7791	(sp:Q92597) Protein NDRG1 OS=Homo sapiens GN=NDRG1 PE=1 SV=1
TC102463	-2.18397	-1.72178	[BBH] QCR6_HUMAN (sp:P07919) Cytochrome b-c1 complex subunit 6, mitochondrial OS=Homo sapiens GN=UQCRH PE=1 SV=2
CUST_18705_PI425536763	1.92007	1.70834	(sp:Q8IZD9) Dedicator of cytokinesis protein 3 OS=Homo sapiens GN=DOCK3 PE=1 SV=1
TC110551	2.25677	1.65384
TC132118	-2.70303	-1.91041	Salmo salar RMD5 homolog B (rmd5b), mRNA
TC111579	-7.20182	1.87991	(sp:Q5R6I2) Myozenin-2 OS=Pongo abelii GN=MYOZ2 PE=2 SV=1
CUST_23026_PI425536763	-20.2832	1.64804	(sp:P10696) Alkaline phosphatase, placental-like OS=Homo sapiens GN=ALPPL2 PE=1 SV=4
CUST_6793_PI425536763	1.72086	2.52161	(sp:Q8BML1) Protein MICAL-2 OS=Mus musculus GN=Mical2 PE=1 SV=1
TC109471	2.15088	-1.54781	Salmo salar paired-like homeodomain transcription factor 3alpha (LOC100136797), mRNA
CUST_8090_PI425536763	-3.26631	-1.81867	(sp:P68264) Actin, alpha skeletal muscle OS=Oreochromis mossambicus GN=acta1 PE=2 SV=1
CUST_17984_PI425536763	3.38029	1.5119	(sp:P51841) Retinal guanylyl cyclase 2 OS=Homo sapiens GN=GUCY2F PE=2 SV=1
CUST_5729_PI425536763	-3.06736	-1.5417	(sp:Q5T2R2) Decaprenyl-diphosphate synthase subunit 1 OS=Homo sapiens GN=PDSS1 PE=1 SV=1
CUST_14031_PI425536763	-2.66456	-1.94878	(sp:P02645) Troponin I, slow skeletal muscle OS=Oryctolagus cuniculus GN=TNNI1 PE=1 SV=1
CUST_26920_PI425536763	5.6575	2.29595	(sp:Q64583) Cytochrome P450 2B15 OS=Rattus norvegicus GN=Cyp2b15 PE=2 SV=2
TC97024	2.20188	1.65947	(sp:P51476) Pinopsin OS=Columba livia PE=1 SV=1
TC97967	-5.96529	1.96937	Salmo salar G1/S-specific cyclin-E2 (ccne2), mRNA
TC116907	-4.49762	-3.11943
TC125382	1.69687	2.72124
CUST_24804_PI425536763	1.91497	1.9898	(sp:Q63HM9) PI-PLC X domain-containing protein 3 OS=Homo sapiens GN=PLCXD3 PE=2 SV=2
TC131729	2.53029	1.9429	(sp:Q9DC58) DNA damage-regulated autophagy modulator protein 1 OS=Mus musculus GN=Dram1 PE=2 SV=2
CUST_24561_PI425536763	3.0004	1.64875	(sp:A6NE52) WD repeat-containing protein KIAA1875 OS=Homo sapiens GN=KIAA1875 PE=2 SV=2
TC96341	8.52832	-2.11955	[BBH] NOCT_MOUSE (sp:O35710) Nocturnin OS=Mus musculus GN=Ccrn4l PE=2 SV=3
TC103776	-3.47535	1.50153
TC123881	-1.9573	-1.73263	Salmo salar Dual specificity protein kinase CLK4 (clk4), mRNA
CUST_357_PI425536763	-5.45013	-1.70056	(sp:P45452) Collagenase 3 OS=Homo sapiens GN=MMP13 PE=1 SV=1
CUST_26605_PI425536763	2.19785	1.67996	(sp:P27830) dTDP-glucose 4,6-dehydratase OS=Escherichia coli (strain K12) GN=rffG PE=1 SV=3
TC104265	-2.03703	-1.55722	(sp:P41134) DNA-binding protein inhibitor ID-1 OS=Homo sapiens GN=ID1 PE=1 SV=3
CUST_25000_PI425536763	1.94025	2.26158	(sp:Q58CQ2) Actin-related protein 2/3 complex subunit 1B OS=Bos taurus GN=ARPC1B PE=1 SV=4
TC122015	-7.35572	2.16029	Salmo salar CT054 protein (ct054), mRNA
CUST_2801_PI425536763	-11.3511	1.78336	(sp:Q5RFN1) Angiotensin-converting enzyme 2 OS=Pongo abelii GN=ACE2 PE=2 SV=1
CUST_11175_PI425536763	2.93723	2.02919	(sp:P49808) Regulator of G-protein signaling rgs-2 OS=Caenorhabditis elegans GN=rgs-2 PE=2 SV=1
TC125416	2.21197	2.24445	(sp:P70083) Sarcoplasmic/endoplasmic reticulum calcium ATPase 1 OS=Makaira nigricans GN=atp2a1 PE=2 SV=2
CUST_24226_PI425536763	13.4272	-4.05904	(sp:P63004) Platelet-activating factor acetylhydrolase IB subunit alpha OS=Rattus norvegicus GN=Pafah1b1 PE=1 SV=2
TC96289	2.01133	1.57196	(sp:Q29RQ1) Complement component C7 OS=Bos taurus GN=C7 PE=2 SV=1
TC98609	3.35303	-1.7297	[BBH] SMS1B_CARAU (sp:Q9YGH3) Somatostatin-1B OS=Carassius auratus GN=sst1b PE=3 SV=1
CUST_18252_PI425536763	-5.82367	-1.6217	(sp:Q5SPF7) Protein unc-93 homolog A OS=Danio rerio GN=unc93a PE=3 SV=1
TC95904	17.2509	-1.89539	(sp:O97758) Tight junction protein ZO-1 OS=Canis familiaris GN=TJP1 PE=1 SV=1
CUST_1034_PI425536763	5.37926	1.75893	(sp:P08168) S-arrestin OS=Bos taurus GN=SAG PE=1 SV=1
TC101330	-12.8227	-1.78474	(sp:P15145) Aminopeptidase N OS=Sus scrofa GN=ANPEP PE=1 SV=3
TC114894	-5.50872	1.5261
CUST_6023_PI425536763	2.84448	1.60656	(sp:Q3T0Q8) U3 small nucleolar RNA-associated protein 14 homolog A OS=Bos taurus GN=UTP14A PE=2 SV=1
CUST_210_PI425536763	-5.51264	-1.59077	(sp:Q8IYK4) Procollagen galactosyltransferase 2 OS=Homo sapiens GN=GLT25D2 PE=1 SV=1
CUST_10979_PI425536763	2.98596	1.71225	(sp:Q91V57) N-chimaerin OS=Mus musculus GN=Chn1 PE=1 SV=2
CUST_836_PI425536763	2.6294	1.54882	(sp:O15040) Tectonin beta-propeller repeat-containing protein 2 OS=Homo sapiens GN=TECPR2 PE=1 SV=3
TC118166	2.99293	1.61711
CUST_21197_PI425536763	1.97193	2.58152	(sp:Q3URD3) Sarcolemmal membrane-associated protein OS=Mus musculus GN=Slmap PE=1 SV=2
CUST_10429_PI425536763	1.9219	2.21177	(sp:Q5ZJJ9) Osteoclast-stimulating factor 1 OS=Gallus gallus GN=OSTF1 PE=2 SV=1
TC120950	-34.3169	1.84557	(sp:Q16819) Meprin A subunit alpha OS=Homo sapiens GN=MEP1A PE=2 SV=2
TC119444	2.10773	1.63433
CUST_23216_PI425536763	4.90029	3.29157	(sp:Q923M0) Protein phosphatase 1 regulatory subunit 16A OS=Mus musculus GN=Ppp1r16a PE=1 SV=1
TC111672	-3.35783	-1.50664	(sp:Q1LUV9) Mid1-interacting protein 1-B OS=Danio rerio GN=mid1ip1b PE=2 SV=1
TC127504	3.92715	2.41121
TC106913	-10.758	1.62667	[BBH] OLF3A_DANRE (sp:Q29RB4) Olfactomedin-like protein 3A OS=Danio rerio GN=olfml3a PE=2 SV=2
CUST_10258_PI425536763	-4.0672	1.6568	(sp:Q08420) Extracellular superoxide dismutase [Cu-Zn] OS=Rattus norvegicus GN=Sod3 PE=1 SV=2
TC102271	2.29113	1.94036	Salmo salar CG057 protein (cg057), mRNA
TC106732	-3.3113	1.61548	(sp:Q28178) Thrombospondin-1 OS=Bos taurus GN=THBS1 PE=2 SV=2
TC120401	3.01512	-1.517	(sp:Q96NX9) Dachshund homolog 2 OS=Homo sapiens GN=DACH2 PE=2 SV=1
CUST_24786_PI425536763	19.9426	-4.74845	(sp:Q6PDK8) Protein deltex-4 OS=Mus musculus GN=Dtx4 PE=1 SV=2
TC131349	1.62684	1.60347	[BBH] A2AP_MOUSE (sp:Q61247) Alpha-2-antiplasmin OS=Mus musculus GN=Serpinf2 PE=1 SV=1
TC130626	1.56052	2.17085	PREDICTED: Danio rerio PLAC8-like protein 1-like (LOC100334542), mRNA
TC122776	6.89825	-1.78399	hypothetical protein BRAFLDRAFT_88347 [Branchiostoma floridae]
TC111383	2.15975	2.00484	[BBH] MOS_XENLA (sp:P12965) Serine/threonine-protein kinase mos OS=Xenopus laevis GN=mos PE=2 SV=1
CUST_21003_PI425536763	1.5721	1.64104	(sp:Q6P0E8) Probable lipid phosphate phosphatase PPAPDC3 OS=Danio rerio GN=ppapdc3 PE=2 SV=1
TC123994	2.34241	2.01612	(sp:Q96AA3) Protein RFT1 homolog OS=Homo sapiens GN=RFT1 PE=1 SV=1
CUST_12949_PI425536763	1.67205	1.67864	(sp:O96160) Uncharacterized protein PFB0315w OS=Plasmodium falciparum (isolate 3D7) GN=PFB0315w PE=4 SV=2
CUST_22784_PI425536763	-1.67076	-1.68763	(sp:Q9R0T3) DnaJ homolog subfamily C member 3 OS=Rattus norvegicus GN=Dnajc3 PE=2 SV=3
TC109547	-6.60156	-1.81642	PREDICTED: hypothetical protein, partial [Danio rerio]
TC103150	3.46224	-1.80985	(sp:P43091) 5-aminolevulinate synthase, nonspecific, mitochondrial OS=Opsanus tau GN=alas1 PE=2 SV=1
CUST_18073_PI425536763	-2.06634	-1.61917	(sp:Q03114) Cell division protein kinase 5 OS=Rattus norvegicus GN=Cdk5 PE=1 SV=1
TC115913	2.27536	2.12246	(sp:Q62894) Extracellular matrix protein 1 OS=Rattus norvegicus GN=Ecm1 PE=2 SV=2
CUST_4858_PI425536763	1.55462	2.93689	(sp:Q8BR93) Putative nuclease HARBI1 OS=Mus musculus GN=Harbi1 PE=2 SV=1
TC126375	5.08473	-1.77373	PREDICTED: ubiquitin specific protease 16-like [Danio rerio]
TC99712	4.58631	2.78649	[BBH] CCD33_HUMAN (sp:Q8N5R6) Coiled-coil domain-containing protein 33 OS=Homo sapiens GN=CCDC33 PE=1 SV=3
CUST_22776_PI425536763	3.76122	-1.69398	(sp:Q5R995) CUG-BP- and ETR-3-like factor 1 OS=Pongo abelii GN=CUGBP1 PE=2 SV=1
TC95920	-2.41028	-1.90414	Oncorhynchus mykiss calpain 1 catalytic subunit (capn1), mRNA
CUST_2841_PI425536763	3.20488	-1.51027	(sp:Q80ZD0) Guanine nucleotide-binding protein subunit beta-5 OS=Tamias striatus GN=GNB5 PE=2 SV=1
TC112551	3.55718	1.55213	(sp:P48649) Gamma-crystallin M2 OS=Chiloscyllium colax GN=GM2 PE=2 SV=2
TC126208	1.73479	2.3364
TC119980	6.87534	-2.02124	(sp:Q9DEB6) Homeobox protein CDX-1 OS=Gallus gallus GN=CDX1 PE=2 SV=2
TC114509	-16.7039	2.46286	[BBH] CENPH_BOVIN (sp:Q3T0L1) Centromere protein H OS=Bos taurus GN=CENPH PE=2 SV=1
TC117898	2.79781	1.52541	(sp:O02675) Dihydropyrimidinase-related protein 2 OS=Bos taurus GN=DPYSL2 PE=2 SV=1
CUST_22724_PI425536763	2.77191	3.1989	(sp:Q3UH06) Ras-responsive element-binding protein 1 OS=Mus musculus GN=Rreb1 PE=1 SV=2
CUST_6_PI425708691	-1.63499	-1.50476	(sp:Q6NWF6) Keratin, type II cytoskeletal 8 OS=Danio rerio GN=krt8 PE=1 SV=1
TC126052	-4.3436	1.74182	PREDICTED: similar to CG4090 CG4090-PA [Hydra magnipapillata]
CUST_1025_PI425536763	1.53874	3.64319	[BBH] PLPL4_HUMAN (sp:P41247) Patatin-like phospholipase domain-containing protein 4 OS=Homo sapiens GN=PNPLA4 PE=1 SV=3
TC129672	-1.81408	-1.93589	Oncorhynchus mykiss interleukin-1 receptor antagonist (il-1ra), mRNA
CUST_15296_PI425536763	1.87679	1.52534	(sp:P00742) Coagulation factor X OS=Homo sapiens GN=F10 PE=1 SV=2
TC97927	-3.50059	1.51998	(sp:Q9D8V0) Minor histocompatibility antigen H13 OS=Mus musculus GN=Hm13 PE=1 SV=1
TC107687	4.12042	-1.54482	Salmo salar Phosphatidic acid phosphatase type 2 domain-containing protein 1B (ppc1b), mRNA
CUST_16191_PI425536763	1.77885	4.28827	(sp:Q6XZF7) Dynamin-binding protein OS=Homo sapiens GN=DNMBP PE=1 SV=1
TC121838	1.91425	1.96524	[BBH] UB2R2_RABIT (sp:Q29503) Ubiquitin-conjugating enzyme E2 R2 OS=Oryctolagus cuniculus GN=UBE2R2 PE=2 SV=1
TC121623	-3.82784	1.75853	[BBH] TREA_HUMAN (sp:O43280) Trehalase OS=Homo sapiens GN=TREH PE=1 SV=2
CUST_27843_PI425536763	2.051	6.62568	(sp:Q8N4C7) Syntaxin-19 OS=Homo sapiens GN=STX19 PE=2 SV=1
TC128008	1.95775	1.71112
TC97168	1.88107	3.50405	(sp:P51915) Gap junction Cx32.2 protein OS=Micropogonias undulatus PE=2 SV=2
CUST_17946_PI425536763	2.24558	2.20155	(sp:Q8VIM5) Myocardin OS=Mus musculus GN=Myocd PE=1 SV=1
CUST_10600_PI425536763	-4.20906	1.52781	(sp:Q6IMI4) Sulfotransferase 6B1 OS=Homo sapiens GN=SULT6B1 PE=2 SV=2
TC123749	2.49457	-1.51316	(sp:P70579) Metabotropic glutamate receptor 8 OS=Rattus norvegicus GN=Grm8 PE=1 SV=1
CUST_22322_PI425536763	-7.1459	-1.55599	(sp:Q62662) Tyrosine-protein kinase FRK OS=Rattus norvegicus GN=Frk PE=1 SV=3
CUST_25782_PI425536763	11.9034	-2.33155	(sp:Q5VU97) VWFA and cache domain-containing protein 1 OS=Homo sapiens GN=CACHD1 PE=1 SV=2
CUST_2_PI425708691	-2.28291	-1.51055	(sp:Q4AEH7) Glutathione peroxidase 2 OS=Cebus apella GN=GPX2 PE=2 SV=2
TC127117	3.27928	1.9768	(sp:P79944) Eomesodermin OS=Xenopus laevis GN=eomes PE=2 SV=1
TC109852	-5.28612	-1.7518	(sp:Q8JFQ6) Keratin, type I cytoskeletal 13 OS=Oncorhynchus mykiss GN=krt13 PE=2 SV=1
CUST_15346_PI425536763	-1.60857	-1.57298	(sp:P81401) VIP peptides OS=Bos taurus GN=VIP PE=1 SV=2
CUST_26627_PI425536763	1.70175	1.66624	(sp:Q9NUB1) Acetyl-coenzyme A synthetase 2-like, mitochondrial OS=Homo sapiens GN=ACSS1 PE=1 SV=2
TC108357	-2.36437	-1.69861	(sp:Q10835) Collagenase 3 (Fragment) OS=Xenopus laevis GN=mmp13 PE=2 SV=1
CUST_18667_PI425536763	2.07305	1.95687	(sp:Q9N1R5) Protein-tyrosine phosphatase-like member A OS=Ovis aries GN=PTPLA PE=2 SV=1
TC117362	1.58565	2.01501	Salmo salar Sorting nexin-18 (snx18), mRNA
TC127965	2.76641	-1.54932	Salmo salar si:dkey-15j16.2-like (LOC100194603), mRNA
TC119919	2.99216	-1.61794	[BBH] UB2Q2_RABIT (sp:Q7YQJ9) Ubiquitin-conjugating enzyme E2 Q2 OS=Oryctolagus cuniculus GN=UBE2Q2 PE=2 SV=1
TC117735	2.52613	1.64843	(sp:Q03169) Tumor necrosis factor alpha-induced protein 2 OS=Homo sapiens GN=TNFAIP2 PE=1 SV=2
CUST_922_PI425536763	12.4517	-2.04923	(sp:Q5E9Z1) RNA pseudouridylate synthase domain-containing protein 4 OS=Bos taurus GN=RPUSD4 PE=2 SV=1
CUST_3440_PI425536763	1.52013	1.56955	[BBH] KLH22_MOUSE (sp:Q99JN2) Kelch-like protein 22 OS=Mus musculus GN=Klhl22 PE=1 SV=1
TC107732	3.09578	-1.89614
TC103032	-30.5685	1.60776	(sp:P52292) Importin subunit alpha-2 OS=Homo sapiens GN=KPNA2 PE=1 SV=1
CUST_3121_PI425536763	1.94205	2.66186	(sp:P82924) 28S ribosomal protein S30, mitochondrial OS=Bos taurus GN=MRPS30 PE=1 SV=4
TC96161	2.0232	1.61544
CUST_24705_PI425536763	2.26157	1.87879	(sp:Q91ZP3) Phosphatidate phosphatase LPIN1 OS=Mus musculus GN=Lpin1 PE=1 SV=1
CUST_7549_PI425536763	2.03345	2.38694	(sp:Q9Y3B6) UPF0172 protein FAM158A OS=Homo sapiens GN=FAM158A PE=2 SV=3
TC97602	5.18318	1.62887	(sp:P35072) Transposable element Tcb1 transposase OS=Caenorhabditis briggsae PE=3 SV=1
CUST_18600_PI425536763	9.44381	-1.88296	(sp:Q8WWW8) GRB2-associated-binding protein 3 OS=Homo sapiens GN=GAB3 PE=2 SV=1
CUST_24164_PI425536763	3.04798	2.09082	[BBH] KCTD4_HUMAN (sp:Q8WVF5) BTB/POZ domain-containing protein KCTD4 OS=Homo sapiens GN=KCTD4 PE=2 SV=2
CUST_13712_PI425536763	2.38044	2.64787	(sp:P52186) Inward rectifier potassium channel 2 OS=Gallus gallus GN=KCNJ2 PE=2 SV=1
CUST_28229_PI425536763	-1.85895	-1.56228	(sp:Q0MQF7) NADH dehydrogenase [ubiquinone] 1 subunit C2 OS=Pongo pygmaeus GN=NDUFC2 PE=3 SV=1
CUST_14154_PI425536763	2.77147	1.90554	(sp:A2AQ25) Sickle tail protein OS=Mus musculus GN=Skt PE=1 SV=1
CUST_27522_PI425536763	5.10628	-1.75268	(sp:O93430) Glycine receptor subunit alphaZ1 OS=Danio rerio GN=glra1 PE=2 SV=1
CUST_18378_PI425536763	91.1188	-4.25044	(sp:Q502M8) ERI1 exoribonuclease 2 OS=Danio rerio GN=eri2 PE=2 SV=1
CUST_23402_PI425536763	3.36207	2.51946	(sp:O00401) Neural Wiskott-Aldrich syndrome protein OS=Homo sapiens GN=WASL PE=1 SV=2
CUST_17406_PI425536763	28.6355	-4.43043	(sp:Q3U1T9) DENN domain-containing protein 1B OS=Mus musculus GN=Dennd1b PE=2 SV=2
CUST_1750_PI425536763	2.52495	1.55908	(sp:Q4V8F7) Coiled-coil domain-containing protein 63 OS=Rattus norvegicus GN=Ccdc63 PE=2 SV=1
TC106188	20.5634	-3.76787	(sp:Q7Z7H5) Transmembrane emp24 domain-containing protein 4 OS=Homo sapiens GN=TMED4 PE=1 SV=1
TC103909	28.804	-4.28785	(sp:Q5RBL0) Protein YIPF1 OS=Pongo abelii GN=YIPF1 PE=2 SV=1
CUST_17874_PI425536763	-1.82512	-1.66162	(sp:Q8BT14) CCR4-NOT transcription complex subunit 4 OS=Mus musculus GN=Cnot4 PE=1 SV=2
TC114031	-6.10479	2.04184	(sp:P12830) Cadherin-1 OS=Homo sapiens GN=CDH1 PE=1 SV=3
CUST_16702_PI425536763	1.7506	2.52178	(sp:Q86UD0) Protein C9orf140 OS=Homo sapiens GN=C9orf140 PE=2 SV=2
CUST_6854_PI425536763	1.80346	2.75237	[BBH] MILK2_HUMAN (sp:Q8IY33) MICAL-like protein 2 OS=Homo sapiens GN=MICALL2 PE=1 SV=1
TC115814	11.3696	-1.88995	[BBH] F100A_MOUSE (sp:Q6P3B2) Protein FAM100A OS=Mus musculus GN=Fam100a PE=2 SV=1
CUST_1984_PI425536763	13.8605	-1.83192	[BBH] CI041_HUMAN (sp:Q8N4J0) UPF0586 protein C9orf41 OS=Homo sapiens GN=C9orf41 PE=1 SV=1
CUST_5925_PI425536763	2.17726	1.53292	[BBH] CDAN1_MOUSE (sp:Q8CC12) Codanin-1 OS=Mus musculus GN=Cdan1 PE=2 SV=2
CUST_26816_PI425536763	3.85867	-1.53327	(sp:Q91998) Brain-specific homeobox/POU domain protein 3 OS=Gallus gallus GN=BRN3 PE=2 SV=1
TC111180	2.5504	1.61732	Oncorhynchus mykiss Maspardin (spg21), mRNA
TC108560	2.42527	3.42896
CUST_25007_PI425536763	1.8169	1.97707	(sp:Q9NY59) Sphingomyelin phosphodiesterase 3 OS=Homo sapiens GN=SMPD3 PE=1 SV=1
CUST_28676_PI425536763	-5.75794	-1.55051	[BBH] MYOG_CHICK (sp:P17920) Myogenin OS=Gallus gallus GN=MYOG PE=2 SV=1
CUST_28369_PI425536763	16.155	-2.09899	(sp:O88204) Low-density lipoprotein receptor-related protein 3 OS=Rattus norvegicus GN=Lrp3 PE=1 SV=1
CUST_23592_PI425536763	1.82574	2.03692	(sp:P27577) Protein C-ets-1 OS=Mus musculus GN=Ets1 PE=1 SV=2
TC110043	-5.78271	1.64152	(sp:P56750) Claudin-17 OS=Homo sapiens GN=CLDN17 PE=2 SV=1
TC98047	3.07349	1.96098	(sp:O02671) Leptin receptor OS=Sus scrofa GN=LEPR PE=2 SV=3
CUST_21943_PI425536763	2.06807	2.78014	(sp:Q9JI66) Electrogenic sodium bicarbonate cotransporter 1 OS=Rattus norvegicus GN=Slc4a4 PE=1 SV=1
CUST_24885_PI425536763	2.14533	1.56203	[BBH] RGS9_BOVIN (sp:O46469) Regulator of G-protein signaling 9 OS=Bos taurus GN=RGS9 PE=1 SV=1
CUST_24367_PI425536763	8.32173	-1.93972	(sp:Q28HE9) CUG-BP- and ETR-3-like factor 1 OS=Xenopus tropicalis GN=cugbp1 PE=2 SV=1
TC132069	-2.62244	1.53324	(sp:Q8WVV5) Butyrophilin subfamily 2 member A2 OS=Homo sapiens GN=BTN2A2 PE=2 SV=2
TC116489	-6.51206	-3.21586	(sp:Q6NWF6) Keratin, type II cytoskeletal 8 OS=Danio rerio GN=krt8 PE=1 SV=1
TC102619	1.80475	2.0877	Salmo salar Immediate early response gene 2 protein (ier2), mRNA
CUST_22483_PI425536763	4.50913	1.93937	(sp:P51160) Cone cGMP-specific 3',5'-cyclic phosphodiesterase subunit alpha' OS=Homo sapiens GN=PDE6C PE=1 SV=2
CUST_27792_PI425536763	-3.78571	1.61756	(sp:Q8N1S5) Zinc transporter ZIP11 OS=Homo sapiens GN=SLC39A11 PE=2 SV=2
CUST_26836_PI425536763	30.1	-2.76257	(sp:Q5R4R7) Protein KIAA1045 homolog OS=Pongo abelii PE=2 SV=2
TC113727	15.3336	-1.72536
TC120197	1.84363	1.99917	frizzled-related protein 2 [Xenopus (Silurana) tropicalis]
TC114707	-1.75241	-1.68813	[BBH] DNJC8_RAT (sp:Q642C0) DnaJ homolog subfamily C member 8 OS=Rattus norvegicus GN=Dnajc8 PE=2 SV=1
CUST_14056_PI425536763	2.16399	4.71155	(sp:Q5RAG3) Protein zer-1 homolog OS=Pongo abelii GN=ZER1 PE=2 SV=1
CUST_949_PI425536763	18.9862	-2.34438	(sp:P25113) Phosphoglycerate mutase 1 OS=Rattus norvegicus GN=Pgam1 PE=1 SV=4
CUST_26935_PI425536763	2.70682	2.06386	(sp:B3EX61) Phosphatidylinositol 4-kinase beta OS=Sorex araneus GN=PI4KB PE=3 SV=1
TC101407	-1.84965	-1.50508	[BBH] SPT4H_DANRE (sp:Q6DGQ0) Transcription elongation factor SPT4 OS=Danio rerio GN=supt4h1 PE=3 SV=1
TC111447	3.78228	2.19289	(sp:Q90339) Myosin heavy chain, fast skeletal muscle OS=Cyprinus carpio PE=2 SV=2
CUST_11952_PI425536763	2.08796	1.56272	(sp:O08542) Ephrin-A4 OS=Mus musculus GN=Efna4 PE=2 SV=2
CUST_238_PI425536763	2.07678	1.5929	(sp:P12785) Fatty acid synthase OS=Rattus norvegicus GN=Fasn PE=1 SV=3
TC101226	2.21986	2.76178	(sp:O73874) Ephrin-B2a OS=Danio rerio GN=efnb2a PE=2 SV=1
TC98901	-2.80433	-2.76637	(sp:Q8NHV1) GTPase IMAP family member 7 OS=Homo sapiens GN=GIMAP7 PE=2 SV=1
TC100365	-5.41786	1.74282	(sp:Q5XJ10) Glyceraldehyde-3-phosphate dehydrogenase OS=Danio rerio GN=gapdh PE=2 SV=2
CUST_5918_PI425536763	3.26552	1.76387	(sp:P51481) Arrestin-C OS=Rana catesbeiana GN=arr3 PE=2 SV=1
CUST_27357_PI425536763	3.67231	1.72606	(sp:Q5REB8) Acyl-CoA synthetase short-chain family member 3, mitochondrial OS=Pongo abelii GN=ACSS3 PE=2 SV=1
TC103224	-4.47513	-3.92002	(sp:Q9EPC5) Retinoid-binding protein 7 OS=Mus musculus GN=Rbp7 PE=2 SV=1
TC119219	-6.14523	-1.5995	(sp:P19179) Plastin-1 OS=Gallus gallus GN=PLS1 PE=1 SV=1
CUST_7919_PI425536763	-9.3801	-3.65017	[BBH] ZG16_RAT (sp:Q8CJD3) Zymogen granule membrane protein 16 OS=Rattus norvegicus GN=Zg16 PE=2 SV=1
TC131482	1.87443	2.1469	(sp:Q08ET2) Sialic acid-binding Ig-like lectin 14 OS=Homo sapiens GN=SIGLEC14 PE=1 SV=1
TC112162	-1.74359	-1.58979	[BBH] UFM1_SALSA (sp:B9ENM6) Ubiquitin-fold modifier 1 OS=Salmo salar GN=ufm1 PE=3 SV=1
TC119658	-1.96648	-1.98714	(sp:Q16651) Prostasin OS=Homo sapiens GN=PRSS8 PE=1 SV=1
TC128765	-4.57217	-1.61848	(sp:Q9H0J4) Glutamine-rich protein 2 OS=Homo sapiens GN=QRICH2 PE=1 SV=1
CUST_27498_PI425536763	-9.14633	-1.56741	(sp:Q9YHB5) Condensin complex subunit 3 OS=Xenopus laevis GN=ncapg PE=1 SV=1
TC119773	4.71613	-1.51566	Salmo salar CD63 antigen (cd63), mRNA
CUST_3967_PI425536763	-4.9994	-1.52077	[BBH] FMOD_BOVIN (sp:P13605) Fibromodulin OS=Bos taurus GN=FMOD PE=1 SV=2
CUST_17744_PI425536763	2.25791	1.57719	(sp:Q80U28) MAP kinase-activating death domain protein OS=Mus musculus GN=Madd PE=1 SV=2
CUST_24840_PI425536763	2.27466	1.60285	[BBH] SMCR8_HUMAN (sp:Q8TEV9) Smith-Magenis syndrome chromosomal region candidate gene 8 protein OS=Homo sapiens GN=SMCR8 PE=1 SV=2
TC123781	22.264	-3.9416
CUST_22962_PI425536763	2.51234	1.51465	(sp:Q3KP66) Uncharacterized protein C1orf106 OS=Homo sapiens GN=C1orf106 PE=2 SV=1
CUST_7452_PI425536763	2.94286	1.85491	(sp:P01211) Proenkephalin-A OS=Bos taurus GN=PENK PE=1 SV=1
CUST_28491_PI425536763	7.50849	-1.73668	[BBH] AT131_HUMAN (sp:Q9HD20) Probable cation-transporting ATPase 13A1 OS=Homo sapiens GN=ATP13A1 PE=1 SV=2
TC123337	1.51938	1.99604	Salmo salar Dynein light chain Tctex-type 3 (dylt3), mRNA
TC129858	14.9464	-2.51786	(sp:Q14BN4) Sarcolemmal membrane-associated protein OS=Homo sapiens GN=SLMAP PE=1 SV=1
TC95832	2.68488	1.51984	(sp:Q63673) Sonic hedgehog protein OS=Rattus norvegicus GN=Shh PE=1 SV=1
TC108552	6.03815	1.95796	Oncorhynchus mykiss cathelicidin antimicrobial peptide (LOC100136187), mRNA
CUST_23227_PI425536763	2.35066	-1.50578	(sp:P29074) Tyrosine-protein phosphatase non-receptor type 4 OS=Homo sapiens GN=PTPN4 PE=1 SV=1
CUST_11427_PI425536763	26.7658	-2.0661	(sp:Q9WUH7) Semaphorin-4G OS=Mus musculus GN=Sema4g PE=1 SV=1
TC105947	2.48963	-1.5042
TC116729	1.64806	1.70347
TC123579	7.6599	-1.70153	(sp:Q04202) Transposable element Tcb2 transposase OS=Caenorhabditis briggsae PE=3 SV=1
CUST_10576_PI425536763	1.85493	1.56793	(sp:Q6QIX3) Zinc transporter 3 OS=Rattus norvegicus GN=Slc30a3 PE=2 SV=1
CUST_15230_PI425536763	2.07984	4.77431	(sp:P10605) Cathepsin B OS=Mus musculus GN=Ctsb PE=1 SV=2
TC111259	-5.5741	-1.50305	(sp:P06727) Apolipoprotein A-IV OS=Homo sapiens GN=APOA4 PE=1 SV=3
CUST_12007_PI425536763	2.31268	2.7352	(sp:Q6QAP7) 40S ribosomal protein S17 OS=Sus scrofa GN=RPS17 PE=2 SV=3
CUST_25866_PI425536763	2.17942	1.54325	[BBH] R4RL2_HUMAN (sp:Q86UN3) Reticulon-4 receptor-like 2 OS=Homo sapiens GN=RTN4RL2 PE=1 SV=1
CUST_10287_PI425536763	3.04916	1.67566	(sp:Q91620) Nodal homolog 2-A OS=Xenopus laevis GN=nodal2-A PE=1 SV=1
CUST_19078_PI425536763	1.90077	1.81037	(sp:Q92609) TBC1 domain family member 5 OS=Homo sapiens GN=TBC1D5 PE=1 SV=1
CUST_13753_PI425536763	1.78845	1.51079	(sp:Q5U263) Lysine-specific demethylase 2A OS=Xenopus tropicalis GN=kdm2a PE=2 SV=1
CUST_16411_PI425536763	2.31305	1.73813	(sp:Q3TYD4) Arylsulfatase G OS=Mus musculus GN=Arsg PE=2 SV=1
TC118762	2.13949	3.95609	(sp:Q29073) Prostaglandin reductase 1 OS=Sus scrofa GN=PTGR1 PE=1 SV=1
TC98023	1.58289	2.73949	PREDICTED: hypothetical protein [Danio rerio]
TC123276	1.69838	1.96402	(sp:Q8BZ20) Poly [ADP-ribose] polymerase 12 OS=Mus musculus GN=Parp12 PE=2 SV=2
CUST_1676_PI425536763	-4.83755	-2.06784	(sp:Q9DFS6) Eukaryotic translation initiation factor 4E-1A OS=Danio rerio GN=eif4e1a PE=1 SV=1
CUST_7958_PI425536763	-3.28959	-1.73239	(sp:P84856) Actin, cytoplasmic 1 OS=Cercopithecus pygerythrus GN=ACTB PE=1 SV=1
CUST_12695_PI425536763	2.26596	2.19507	(sp:Q7TNK7) Ammonium transporter Rh type A OS=Rattus norvegicus GN=Rhag PE=2 SV=1
TC115809	3.20837	1.65156	(sp:Q00342) FL cytokine receptor OS=Mus musculus GN=Flt3 PE=1 SV=1
TC118873	3.72962	-1.51151	(sp:Q9W6C8) Neurogenic differentiation factor 2 OS=Danio rerio GN=neurod2 PE=2 SV=1
TC95075	-12.5973	3.09022	PREDICTED: hypothetical protein [Taeniopygia guttata]
TC129962	-1.92665	-1.52644	(sp:Q6P823) Histone H3.3 OS=Xenopus tropicalis GN=TGas113e22.1 PE=1 SV=3
TC108543	2.16618	1.77496	(sp:O95967) EGF-containing fibulin-like extracellular matrix protein 2 OS=Homo sapiens GN=EFEMP2 PE=1 SV=3
TC122219	1.67878	1.7092	(sp:P15259) Phosphoglycerate mutase 2 OS=Homo sapiens GN=PGAM2 PE=1 SV=3
CUST_882_PI425536763	-5.12949	1.50949	(sp:O70150) Calcium/calmodulin-dependent protein kinase type 1B OS=Rattus norvegicus GN=Pnck PE=2 SV=1
TC109243	-1.64066	-2.66191	[BBH] SPIT2_MOUSE (sp:Q9WU03) Kunitz-type protease inhibitor 2 OS=Mus musculus GN=Spint2 PE=2 SV=1
CUST_339_PI425536763	3.2184	2.85811	[BBH] GNS_CAPHI (sp:P50426) N-acetylglucosamine-6-sulfatase OS=Capra hircus GN=GNS PE=2 SV=1
TC123963	-2.07219	-10.4454	[BBH] MUCM_ICTPU (sp:P23735) Ig mu chain C region membrane-bound form OS=Ictalurus punctatus PE=4 SV=1
CUST_18198_PI425536763	1.53164	1.56242	(sp:O95104) Splicing factor, arginine/serine-rich 15 OS=Homo sapiens GN=SFRS15 PE=1 SV=3
TC107325	5.36646	-1.51803
CUST_23664_PI425536763	1.67584	2.91921	(sp:Q5R5P3) Threonine synthase-like 1 OS=Pongo abelii GN=THNSL1 PE=2 SV=1
TC126304	-3.15452	-1.6455
CUST_15362_PI425536763	-3.18797	1.51924	(sp:Q2NL67) Poly [ADP-ribose] polymerase 6 OS=Homo sapiens GN=PARP6 PE=2 SV=1
CUST_18829_PI425536763	2.66048	-1.52721	(sp:Q6Q7P4) Protein 4.1 OS=Canis familiaris GN=EPB41 PE=2 SV=1
CUST_17_PI425536763	-2.79049	1.80518	(sp:P55025) Tyrosinase OS=Oryzias latipes GN=tyr PE=2 SV=1
TC128777	4.04256	1.52921
CUST_2451_PI425536763	2.00766	1.52723	(sp:Q16829) Dual specificity protein phosphatase 7 OS=Homo sapiens GN=DUSP7 PE=1 SV=3
CUST_8029_PI425536763	-9.54238	1.79603	(sp:Q5R887) Myosin light chain 3 OS=Pongo abelii GN=MYL3 PE=2 SV=3
CUST_6613_PI425536763	4.01976	-1.53876	(sp:Q03637) Acetylcholinesterase collagenic tail peptide OS=Torpedo marmorata PE=1 SV=1
CUST_26904_PI425536763	1.76746	1.59082	(sp:Q6GL68) Transcription factor 7-like 1 OS=Xenopus tropicalis GN=tcf7l1 PE=2 SV=1
TC118839	1.9757	1.77754	[BBH] EXD1_DANRE (sp:Q0P3U3) Exonuclease 3'-5' domain-containing protein 1 OS=Danio rerio GN=exd1 PE=2 SV=1
TC123486	-2.45839	-1.58524	(sp:P14732) Lamin-B2 OS=Gallus gallus GN=LMNB2 PE=2 SV=1
TC94833	-8.65939	1.64973	(sp:Q7SIG3) Elastase-1 OS=Salmo salar PE=1 SV=1
CUST_1862_PI425536763	2.84236	3.93077	(sp:Q91YT2) RING finger protein 185 OS=Mus musculus GN=Rnf185 PE=2 SV=1
TC114045	-2.76481	-2.62758	(sp:P18520) Intermediate filament protein ON3 OS=Carassius auratus PE=2 SV=1
CUST_25108_PI425536763	2.16324	1.58229	(sp:Q9HBD1) RING finger and CCCH-type zinc finger domain-containing protein 2 OS=Homo sapiens GN=RC3H2 PE=1 SV=2
TC96581	14.4157	-1.62444	Oncorhynchus mykiss atrial natriuretic peptide (anp), mRNA
TC101570	2.53364	1.98983	[BBH] UBP1_HUMAN (sp:O94782) Ubiquitin carboxyl-terminal hydrolase 1 OS=Homo sapiens GN=USP1 PE=1 SV=1
TC129640	3.60641	-1.83603
CUST_4242_PI425536763	2.14983	2.0959	(sp:P70210) Transcriptional enhancer factor TEF-5 OS=Mus musculus GN=Tead3 PE=2 SV=2
TC103120	1.67338	1.51029	(sp:Q5MD89) Vascular endothelial growth factor receptor 3 OS=Danio rerio GN=flt4 PE=2 SV=1
CUST_18744_PI425536763	1.79492	2.65884	(sp:Q8R0V5) Indoleamine 2,3-dioxygenase 2 OS=Mus musculus GN=Ido2 PE=1 SV=1
CUST_9738_PI425536763	-1.71431	-1.90243	(sp:Q12800) Alpha-globin transcription factor CP2 OS=Homo sapiens GN=TFCP2 PE=1 SV=2
TC126714	2.26676	-1.52856	PREDICTED: wu:fc51f04 isoform 1 [Danio rerio]
TC106970	2.87854	2.47021	Danio rerio regulatory factor X, 1a (influences HLA class II expression) (rfx1a), mRNA
CUST_4263_PI425536763	3.5846	-1.56141	(sp:Q86UR5) Regulating synaptic membrane exocytosis protein 1 OS=Homo sapiens GN=RIMS1 PE=1 SV=1
CUST_449_PI425536763	-2.04366	-1.74645	(sp:Q5ZIR1) Endophilin-B1 OS=Gallus gallus GN=SH3GLB1 PE=2 SV=1
CUST_35_PI429444447	28.112	-3.06883	Oncorhynchus mykiss monoamine oxidase (mao), mRNA
CUST_14589_PI425536763	1.80479	2.83133	(sp:Q8BQ48) Leucine-rich repeat-containing protein KIAA1731 OS=Mus musculus GN=Kiaa1731 PE=2 SV=3
TC128413	-5.05715	1.61567	(sp:Q7TMI3) E3 ubiquitin-protein ligase UHRF2 OS=Mus musculus GN=Uhrf2 PE=1 SV=1
CUST_8427_PI425536763	-25.169	-1.83197	(sp:P02458) Collagen alpha-1(II) chain OS=Homo sapiens GN=COL2A1 PE=1 SV=3
TC115358	4.33943	-1.58792	(sp:O94811) Tubulin polymerization-promoting protein OS=Homo sapiens GN=TPPP PE=1 SV=1
CUST_1354_PI425536763	2.36573	2.13299	(sp:Q1LYM6) Kelch-like protein 38 OS=Danio rerio GN=klhl38 PE=4 SV=1
TC120779	3.11148	2.01986	(sp:Q96CD0) F-box/LRR-repeat protein 8 OS=Homo sapiens GN=FBXL8 PE=1 SV=1
TC106680	3.3276	1.54868
CUST_24807_PI425536763	2.59455	-1.53223	(sp:O95995) Growth arrest-specific protein 8 OS=Homo sapiens GN=GAS8 PE=1 SV=1
TC124921	2.38189	1.85418	(sp:Q9Y3F4) Serine-threonine kinase receptor-associated protein OS=Homo sapiens GN=STRAP PE=1 SV=1
TC113991	-3.63679	1.64628	(sp:P97469) Zinc finger protein SNAI2 OS=Mus musculus GN=Snai2 PE=2 SV=1
TC122858	-1.63466	-1.5058	(sp:P48172) Cytochrome c oxidase subunit 3 OS=Oncorhynchus mykiss GN=mt-co3 PE=3 SV=1
CUST_3781_PI425536763	2.83855	1.57249	(sp:P21591) Bombesin OS=Bombina orientalis PE=2 SV=1
CUST_21608_PI425536763	2.23637	1.60253	(sp:Q9H0B3) Uncharacterized protein KIAA1683 OS=Homo sapiens GN=KIAA1683 PE=1 SV=1
CUST_667_PI425536763	14.2203	-2.81434	(sp:Q03701) CCAAT/enhancer-binding protein zeta OS=Homo sapiens GN=CEBPZ PE=1 SV=2
TC104346	2.81375	-1.685	(sp:Q4A0V8) Uro-adherence factor A OS=Staphylococcus saprophyticus subsp. saprophyticus (strain ATCC 15305 / DSM 20229) GN=uafA PE=4 SV=1
CUST_9224_PI425536763	3.68675	1.60436	(sp:A2TLM1) Ribose-5-phosphate isomerase OS=Sus scrofa GN=RPIA PE=2 SV=1
CUST_25941_PI425536763	1.5921	4.02595	(sp:A2AKY4) Zinc finger protein 804A OS=Mus musculus GN=Znf804a PE=2 SV=1
TC103479	1.65042	1.98976	(sp:Q9JLB4) Cubilin OS=Mus musculus GN=Cubn PE=1 SV=2
CUST_8155_PI425536763	-18.1188	-2.88498	(sp:O88207) Collagen alpha-1(V) chain OS=Mus musculus GN=Col5a1 PE=2 SV=2
CUST_18867_PI425536763	11.1073	-2.85062	(sp:Q5R1X4) Fructose-bisphosphate aldolase C OS=Pan troglodytes GN=ALDOC PE=2 SV=3
TC116201	4.41949	-1.52218	PREDICTED: Macaca mulatta similar to forkhead box J3, transcript variant 1 (LOC696573), mRNA
TC106017	-4.83571	1.70128	(sp:Q8BGU2) Cerebellin-2 OS=Mus musculus GN=Cbln2 PE=1 SV=1
CUST_48_PI429444447	1.84925	2.37895	Oncorhynchus mykiss arylalkylamine N-acetyltransferase (AANAT-2) mRNA
TC98422	3.41661	1.63968	(sp:Q99PJ1) Protocadherin-15 OS=Mus musculus GN=Pcdh15 PE=1 SV=1
TC126751	4.20309	-1.58351
CUST_2556_PI425536763	2.14026	1.67726	[BBH] EPN4_BOVIN (sp:A7Z035) Clathrin interactor 1 OS=Bos taurus GN=CLINT1 PE=2 SV=1
TC117616	2.05833	1.95446
TC112456	4.91526	-1.53042	[BBH] FBCD1_MACFA (sp:Q95LU3) Fibrinogen C domain-containing protein 1 OS=Macaca fascicularis GN=FIBCD1 PE=2 SV=1
TC117259	1.99587	1.85757	Salmo salar FAM55C (fa55c), mRNA
TC131916	-3.92578	-3.80031	(sp:Q8N682) DNA damage-regulated autophagy modulator protein 1 OS=Homo sapiens GN=DRAM1 PE=2 SV=1
CUST_10602_PI425536763	2.92723	2.33575	(sp:O00238) Bone morphogenetic protein receptor type-1B OS=Homo sapiens GN=BMPR1B PE=1 SV=1
CUST_22180_PI425536763	2.37502	1.58265	(sp:Q91W67) Ubiquitin-like protein 7 OS=Mus musculus GN=Ubl7 PE=1 SV=1
TC120826	1.7671	1.72449	Salmo salar Transmembrane protein 163 (tm163), mRNA
CUST_14100_PI425536763	1.89945	5.50059	(sp:P08287) Histone H1.11L OS=Gallus gallus PE=1 SV=2
CUST_11725_PI425536763	1.52903	1.68446	(sp:O88307) Sortilin-related receptor OS=Mus musculus GN=Sorl1 PE=2 SV=2
TC130876	-2.37656	-1.53079	[BBH] PFD6_HUMAN (sp:O15212) Prefoldin subunit 6 OS=Homo sapiens GN=PFDN6 PE=1 SV=1
CUST_15917_PI425536763	2.4921	2.1009	(sp:A1A5Q0) Leiomodin-2 OS=Rattus norvegicus GN=Lmod2 PE=2 SV=1
CUST_12123_PI425536763	2.05522	3.59278	(sp:Q6DI86) FAST kinase domain-containing protein 1 OS=Mus musculus GN=Fastkd1 PE=2 SV=1
TC101531	-6.33543	2.36325	[BBH] DPP4_FELCA (sp:Q9N2I7) Dipeptidyl peptidase 4 OS=Felis catus GN=DPP4 PE=2 SV=1
TC117566	1.71541	1.57822
CUST_27371_PI425536763	-10.742	1.51353	(sp:Q15392) 24-dehydrocholesterol reductase OS=Homo sapiens GN=DHCR24 PE=1 SV=2
TC121667	2.13702	1.65402	(sp:Q6NYG8) Dihydropyrimidine dehydrogenase [NADP+] OS=Danio rerio GN=dpyd PE=2 SV=1
TC121897	-1.96648	-1.5121	Salmo salar Ras association domain-containing protein 2 (rasf2), mRNA
CUST_27251_PI425536763	2.02627	1.64608	[BBH] RFAC_ECOLI (sp:P24173) Lipopolysaccharide heptosyltransferase 1 OS=Escherichia coli (strain K12) GN=rfaC PE=1 SV=1
CUST_13028_PI425536763	3.07983	1.62011	(sp:P51481) Arrestin-C OS=Rana catesbeiana GN=arr3 PE=2 SV=1
TC98671	2.7706	2.04448
TC102982	2.82818	2.04765	[BBH] TMHS_CHICK (sp:Q7ZZL8) Tetraspan membrane protein of hair cell stereocilia homolog OS=Gallus gallus GN=LHFPL5 PE=2 SV=1
TC126899	1.73522	1.52478	[BBH] LYSM2_DANRE (sp:Q6DEF4) LysM and putative peptidoglycan-binding domain-containing protein 2 OS=Danio rerio GN=lysmd2 PE=2 SV=1
CUST_6001_PI425536763	-3.02372	-2.77001	(sp:Q9H2F3) 3 beta-hydroxysteroid dehydrogenase type 7 OS=Homo sapiens GN=HSD3B7 PE=1 SV=2
TC114793	-2.38873	-1.75405	(sp:Q6WVG3) BTB/POZ domain-containing protein KCTD12 OS=Mus musculus GN=Kctd12 PE=1 SV=1
CUST_17104_PI425536763	2.13188	1.57491	(sp:Q92974) Rho guanine nucleotide exchange factor 2 OS=Homo sapiens GN=ARHGEF2 PE=1 SV=4
TC122775	1.75724	2.62304	[BBH] COFA1_HUMAN (sp:P39059) Collagen alpha-1(XV) chain OS=Homo sapiens GN=COL15A1 PE=1 SV=2
TC106049	1.96025	3.83353	(sp:O43566) Regulator of G-protein signaling 14 OS=Homo sapiens GN=RGS14 PE=1 SV=4
TC117565	2.1878	1.77265	(sp:Q4R8E0) Eukaryotic translation initiation factor 2-alpha kinase 1 OS=Macaca fascicularis GN=EIF2AK1 PE=2 SV=1
TC114284	-4.38733	1.55828
CUST_56_PI425708691	-5.21141	-4.08566	(sp:Q8JFQ6) Keratin, type I cytoskeletal 13 OS=Oncorhynchus mykiss GN=krt13 PE=2 SV=1
CUST_22_PI425708691	-1.57013	-1.72794	(sp:O75896) Tumor suppressor candidate 2 OS=Homo sapiens GN=TUSC2 PE=1 SV=3
CUST_6849_PI425536763	2.65734	2.36628	[BBH] FAF1_HUMAN (sp:Q9UNN5) FAS-associated factor 1 OS=Homo sapiens GN=FAF1 PE=1 SV=2
TC130346	-1.98316	-1.78271	(sp:P98088) Mucin-5AC (Fragments) OS=Homo sapiens GN=MUC5AC PE=1 SV=3
CUST_23701_PI425536763	-1.54576	-1.92664	(sp:Q5PQN1) Probable E3 ubiquitin-protein ligase HERC4 OS=Rattus norvegicus GN=Herc4 PE=2 SV=1
TC106058	-1.78351	-1.50353	(sp:O14519) Cyclin-dependent kinase 2-associated protein 1 OS=Homo sapiens GN=CDK2AP1 PE=1 SV=1
CUST_19293_PI425536763	4.62538	-1.86284	[BBH] MSRB3_HUMAN (sp:Q8IXL7) Methionine-R-sulfoxide reductase B3, mitochondrial OS=Homo sapiens GN=MSRB3 PE=1 SV=1
CUST_11074_PI425536763	3.32232	-1.63409	(sp:A5D8S1) Leucine zipper protein 2 OS=Danio rerio GN=luzp2 PE=2 SV=2
CUST_5197_PI425536763	2.46089	-1.50976	[BBH] ERMIN_PONAB (sp:Q5R6D6) Ermin OS=Pongo abelii GN=ERMN PE=2 SV=1
TC128851	-2.98002	1.71298	Oncorhynchus mykiss differentially regulated trout protein 1 (LOC100136615), mRNA
TC118516	-1.50734	-1.6484	[BBH] TIM8A_DANRE (sp:Q6DEM5) Mitochondrial import inner membrane translocase subunit Tim8 A OS=Danio rerio GN=timm8a PE=2 SV=1
TC111346	13.9316	3.56608	Salmo salar phosphoglucomutase 1 (pgm1), mRNA
CUST_13306_PI425536763	25.1078	-2.75833	(sp:Q5R971) Delta-aminolevulinic acid dehydratase OS=Pongo abelii GN=ALAD PE=2 SV=2
TC119089	-1.50983	-1.59966	(sp:Q9Y388) RNA-binding motif protein, X-linked 2 OS=Homo sapiens GN=RBMX2 PE=1 SV=2
CUST_18218_PI425536763	1.83104	2.10723	[BBH] F150A_HUMAN (sp:Q6UXT8) Protein FAM150A OS=Homo sapiens GN=FAM150A PE=2 SV=1
TC99422	1.62171	1.85631	(sp:Q5T5M9) Cyclin-J OS=Homo sapiens GN=CCNJ PE=2 SV=2
CUST_2616_PI425536763	2.856	1.7276	(sp:P04263) Keratin, type II cytoskeletal 68 kDa, component IA (Fragment) OS=Bos taurus PE=2 SV=1
CUST_13953_PI425536763	36.2663	-5.51404	[BBH] LIS1B_DANRE (sp:Q803D2) Lissencephaly-1 homolog B OS=Danio rerio GN=pafah1b1b PE=2 SV=3
CUST_21661_PI425536763	1.75582	1.59681	(sp:P54652) Heat shock-related 70 kDa protein 2 OS=Homo sapiens GN=HSPA2 PE=1 SV=1
TC115315	5.47108	-1.77561	(sp:P51951) CDK-activating kinase assembly factor MAT1 OS=Xenopus laevis GN=mnat1 PE=2 SV=1
TC117516	-5.11865	-2.09597	[BBH] CX6B1_TARSY (sp:Q7YRK6) Cytochrome c oxidase subunit 6B1 OS=Tarsius syrichta GN=COX6B1 PE=3 SV=3
TC122337	-5.87605	-1.56447	Salmo salar disulfide-isomerase A5 (pdia5), mRNA
CUST_12292_PI425536763	3.67042	1.65473	(sp:P49215) 40S ribosomal protein S17 OS=Solanum lycopersicum GN=RPS17 PE=2 SV=3
TC124285	-2.17823	23.3782	(sp:Q66HG3) Beta-Ala-His dipeptidase OS=Rattus norvegicus GN=Cndp1 PE=2 SV=1
TC128715	2.24071	1.86134	[BBH] ZC11A_HUMAN (sp:O75152) Zinc finger CCCH domain-containing protein 11A OS=Homo sapiens GN=ZC3H11A PE=1 SV=3
TC98186	-2.00759	-1.68201	(sp:B2RZ17) F-box/WD repeat-containing protein 2 OS=Rattus norvegicus GN=Fbxw2 PE=2 SV=1
TC113143	3.68364	-1.57865	(sp:Q5U243) CAP-Gly domain-containing linker protein 3 OS=Xenopus laevis GN=clip3 PE=2 SV=1
TC110339	3.35539	-1.57238
CUST_24756_PI425536763	-6.85631	1.89929	(sp:Q9Z1B5) Mitotic spindle assembly checkpoint protein MAD2A OS=Mus musculus GN=Mad2l1 PE=2 SV=2
TC130582	3.87334	-1.62061	[BBH] B2CL1_PIG (sp:O77737) Bcl-2-like protein 1 OS=Sus scrofa GN=BCL2L1 PE=2 SV=1
CUST_26578_PI425536763	4.14968	-1.82214	(sp:Q8BIF2) Fox-1 homolog C OS=Mus musculus GN=D11Bwg0517e PE=2 SV=2
TC121920	1.9285	1.68497	(sp:Q8TES7) Fas-binding factor 1 OS=Homo sapiens GN=FBF1 PE=1 SV=2
CUST_8885_PI425536763	-2.65593	-1.62982	(sp:P04406) Glyceraldehyde-3-phosphate dehydrogenase OS=Homo sapiens GN=GAPDH PE=1 SV=3
CUST_20888_PI425536763	-13.0532	1.96542	(sp:P14282) Collagen alpha-1(VIII) chain OS=Oryctolagus cuniculus GN=COL8A1 PE=2 SV=1
CUST_22306_PI425536763	22.5008	-3.75518	(sp:P53794) Sodium/myo-inositol cotransporter OS=Homo sapiens GN=SLC5A3 PE=2 SV=2
TC129176	2.83665	2.33699	(sp:P28022) Gamma-crystallin M3 OS=Cyprinus carpio PE=3 SV=2
TC111141	-1.52267	-1.53156	(sp:Q5BIN5) Peptidyl-prolyl cis-trans isomerase NIMA-interacting 1 OS=Bos taurus GN=PIN1 PE=2 SV=1
CUST_23078_PI425536763	3.22178	-1.65921	(sp:Q06BI3) Calcium-binding protein 8 OS=Rattus norvegicus GN=Caln1 PE=1 SV=1
CUST_6142_PI425536763	-3.77072	-1.66624	(sp:Q5ZLK5) Prolyl 4-hydroxylase subunit alpha-2 OS=Gallus gallus GN=P4HA2 PE=2 SV=1
CUST_3694_PI425536763	42.642	-5.30428	[BBH] CL16A_HUMAN (sp:Q2KHT3) Protein CLEC16A OS=Homo sapiens GN=CLEC16A PE=2 SV=2
CUST_13444_PI425536763	4.32877	-1.51675	(sp:A8WGE3) Coronin-2B OS=Xenopus tropicalis GN=coro2b PE=2 SV=1
TC110600	2.11857	1.6215	Oncorhynchus mykiss Na/K ATPase alpha subunit isoform 2 (LOC100136182), mRNA
CUST_17901_PI425536763	24.7395	-1.66981	(sp:P53813) Vitamin K-dependent protein S OS=Rattus norvegicus GN=Pros1 PE=2 SV=1
TC112154	1.72055	1.74777	(sp:Q9ER30) Kelch repeat and BTB domain-containing protein 10 OS=Rattus norvegicus GN=Kbtbd10 PE=1 SV=1
CUST_19629_PI425536763	-1.94597	-1.67327	(sp:Q9Z186) Glucose-6-phosphatase 2 OS=Mus musculus GN=G6pc2 PE=1 SV=1
TC112378	6.64125	-1.6461	(sp:A8MWY0) UPF0577 protein KIAA1324-like OS=Homo sapiens GN=KIAA1324L PE=2 SV=2
TC118924	4.49314	-1.66324	[BBH] F196B_HUMAN (sp:A6NMK8) Protein FAM196B OS=Homo sapiens GN=FAM196B PE=2 SV=1
CUST_19954_PI425536763	-5.93573	-2.52412	[BBH] WBS14_HUMAN (sp:Q9NP71) Williams-Beuren syndrome chromosomal region 14 protein OS=Homo sapiens GN=MLXIPL PE=1 SV=1
CUST_24860_PI425536763	2.40714	1.51578	[BBH] DDB2_DANRE (sp:Q2YDS1) DNA damage-binding protein 2 OS=Danio rerio GN=ddb2 PE=1 SV=2
TC116260	2.9087	1.74512
CUST_19395_PI425536763	-5.72979	-1.9634	(sp:Q7YRK6) Cytochrome c oxidase subunit 6B1 OS=Tarsius syrichta GN=COX6B1 PE=3 SV=3
CUST_20995_PI425536763	-4.73025	1.51094	(sp:P06350) Histone H1 OS=Oncorhynchus mykiss PE=1 SV=2
CUST_22398_PI425536763	1.74303	1.50304	(sp:Q80WT5) Aftiphilin OS=Mus musculus GN=Aftph PE=1 SV=2
TC97827	-1.78539	2.83453	Salmo salar Lipolysis-stimulated lipoprotein receptor (lsr), mRNA
TC100219	1.80486	1.85014	(sp:Q5XGI0) Ribose-phosphate pyrophosphokinase 2 OS=Xenopus tropicalis GN=prps2 PE=2 SV=1
CUST_23940_PI425536763	3.12263	1.63946	(sp:Q5RE75) Semaphorin-3C OS=Pongo abelii GN=SEMA3C PE=2 SV=1
CUST_5666_PI425536763	-3.3521	-1.8649	(sp:P16422) Epithelial cell adhesion molecule OS=Homo sapiens GN=EPCAM PE=1 SV=2
TC109011	-4.0707	-1.55975	Salmo salar Sorting nexin-18 (snx18), mRNA
CUST_14782_PI425536763	1.66226	1.65581	(sp:Q15637) Splicing factor 1 OS=Homo sapiens GN=SF1 PE=1 SV=4
CUST_20978_PI425536763	-7.76567	1.56714	(sp:Q8HZM6) Annexin A1 OS=Equus caballus GN=ANXA1 PE=2 SV=3
CUST_17027_PI425536763	-3.92417	1.73237	(sp:Q15853) Upstream stimulatory factor 2 OS=Homo sapiens GN=USF2 PE=1 SV=1
CUST_16939_PI425536763	1.8921	2.00559	(sp:Q4R4U1) Pantothenate kinase 4 OS=Macaca fascicularis GN=PANK4 PE=2 SV=2
CUST_14170_PI425536763	1.9305	2.26321	(sp:Q9QXT8) Calsenilin OS=Mus musculus GN=Kcnip3 PE=1 SV=2
CUST_17723_PI425536763	3.44932	-1.51272	(sp:Q9ULB1) Neurexin-1-alpha OS=Homo sapiens GN=NRXN1 PE=1 SV=1
CUST_15862_PI425536763	4.93552	-1.80058	(sp:P20781) Glycine receptor subunit beta OS=Rattus norvegicus GN=Glrb PE=1 SV=1
TC109360	1.81697	1.75378	(sp:Q68CP9) AT-rich interactive domain-containing protein 2 OS=Homo sapiens GN=ARID2 PE=1 SV=2
CUST_20069_PI425536763	2.19416	-1.59898	(sp:Q7SXN4) Cytoplasmic polyadenylation element-binding protein 4 OS=Danio rerio GN=cpeb4 PE=2 SV=1
TC111903	4.35718	-1.62927	[BBH] SYPH_HUMAN (sp:P08247) Synaptophysin OS=Homo sapiens GN=SYP PE=1 SV=3
CUST_10707_PI425536763	2.40009	2.28384	(sp:Q06AB3) Ubiquitin carboxyl-terminal hydrolase isozyme L3 OS=Sus scrofa GN=UCHL3 PE=2 SV=1
CUST_6621_PI425536763	1.69806	2.7393	(sp:Q7ZUS1) Serine/threonine-protein kinase VRK1 OS=Danio rerio GN=vrk1 PE=2 SV=1
CUST_9888_PI425536763	-3.30416	-1.88802	(sp:Q9U281) Histone H3.3 type 2 OS=Caenorhabditis elegans GN=his-72 PE=1 SV=3
CUST_14143_PI425536763	-6.65511	1.74497	[BBH] COCA1_CHICK (sp:P13944) Collagen alpha-1(XII) chain OS=Gallus gallus GN=COL12A1 PE=1 SV=3
CUST_5741_PI425536763	2.66128	1.98917	[BBH] HIAT1_HUMAN (sp:Q96MC6) Hippocampus abundant transcript 1 protein OS=Homo sapiens GN=HIAT1 PE=2 SV=2
CUST_8207_PI425536763	-1.63381	-2.10536	(sp:P24789) Vimentin-1/2 OS=Xenopus laevis GN=vim1 PE=2 SV=1
CUST_4504_PI425536763	2.12934	-1.51858	[BBH] KCIP4_BOVIN (sp:Q2KI69) Kv channel-interacting protein 4 OS=Bos taurus GN=KCNIP4 PE=2 SV=1
CUST_5720_PI425536763	2.08264	1.78088	(sp:Q99K70) Ras-related GTP-binding protein C OS=Mus musculus GN=Rragc PE=2 SV=1
TC101809	2.11997	1.65705	(sp:Q9FNI6) Putative SWI/SNF-related matrix-associated actin-dependent regulator of chromatin subfamily A member 3-like 2 OS=Arabidopsis thaliana GN=At5g22750 PE=2 SV=1
CUST_8469_PI425536763	-1.51198	-2.0258	(sp:P49749) Homeobox even-skipped homolog protein 2 OS=Mus musculus GN=Evx2 PE=2 SV=1
CUST_3928_PI425536763	-37.8419	2.06329	(sp:P08217) Chymotrypsin-like elastase family member 2A OS=Homo sapiens GN=CELA2A PE=1 SV=1
TC107899	-6.25828	1.67521	(sp:P14095) Growth-regulated alpha protein OS=Rattus norvegicus GN=Cxcl1 PE=1 SV=2
TC111707	2.03677	5.3042
CUST_17648_PI425536763	2.47731	2.04194	[BBH] TTL12_HUMAN (sp:Q14166) Tubulin--tyrosine ligase-like protein 12 OS=Homo sapiens GN=TTLL12 PE=1 SV=2
CUST_21009_PI425536763	-1.63734	-1.63824	(sp:P68136) Actin, alpha skeletal muscle OS=Rattus norvegicus GN=Acta1 PE=2 SV=1
TC96541	17.0522	-1.72686	(sp:Q99NF3) Centrosomal protein of 41 kDa OS=Mus musculus GN=Tsga14 PE=1 SV=1
TC95082	-11.5808	-1.91515	Oncorhynchus mykiss liver-expressed antimicrobial peptide 2A (leap-2a), mRNA
CUST_2945_PI425536763	2.6096	1.51196	(sp:Q9UKB1) F-box/WD repeat-containing protein 11 OS=Homo sapiens GN=FBXW11 PE=1 SV=1
CUST_4434_PI425536763	2.36239	2.61821	(sp:Q2TNK5) Angiopoietin-related protein 4 OS=Sus scrofa GN=ANGPTL4 PE=2 SV=2
TC116601	-9.26516	1.72767	(sp:Q07081) Olfactomedin OS=Rana catesbeiana PE=1 SV=1
CUST_16739_PI425536763	32.4963	-2.3612	(sp:Q5FVJ6) Seipin OS=Rattus norvegicus GN=Bscl2 PE=2 SV=1
CUST_18612_PI425536763	-1.87423	-1.68978	(sp:P51911) Calponin-1 OS=Homo sapiens GN=CNN1 PE=1 SV=2
TC111320	1.9617	2.15332	(sp:O95858) Tetraspanin-15 OS=Homo sapiens GN=TSPAN15 PE=2 SV=1
TC98683	-20.3007	1.57285	(sp:P40313) Chymotrypsin-like protease CTRL-1 OS=Homo sapiens GN=CTRL PE=2 SV=1
CUST_3707_PI425536763	2.19442	2.51471	(sp:A2BDX4) Potassium voltage-gated channel subfamily G member 1 OS=Mus musculus GN=Kcng1 PE=3 SV=1
CUST_14971_PI425536763	8.06143	2.52474	(sp:Q6ZQ38) Cullin-associated NEDD8-dissociated protein 1 OS=Mus musculus GN=Cand1 PE=2 SV=2
TC100136	2.35133	1.88141	[BBH] ACH92_ONCMY (sp:Q68RJ7) Neuronal acetylcholine receptor subunit alpha-9-II OS=Oncorhynchus mykiss PE=2 SV=1
CUST_1875_PI425536763	-9.73815	-1.90402	(sp:P05162) Galectin-2 OS=Homo sapiens GN=LGALS2 PE=1 SV=3
TC106850	-4.53486	1.7182	Salmo salar Solute carrier family 22 member 18 (s22ai), mRNA
TC111528	1.71725	1.60162
TC102869	1.55033	1.5409
CUST_11928_PI425536763	2.69912	1.72951	(sp:Q575T0) Cytoglobin-1 OS=Oryzias latipes GN=cygb1 PE=2 SV=1
CUST_3001_PI425536763	1.64708	1.9164	(sp:P31629) Transcription factor HIVEP2 OS=Homo sapiens GN=HIVEP2 PE=1 SV=2
CUST_22926_PI425536763	2.62758	-1.5208	(sp:Q5T1R4) Transcription factor HIVEP3 OS=Homo sapiens GN=HIVEP3 PE=1 SV=1
CUST_18264_PI425536763	2.90295	-1.51093	[BBH] PO2F1_XENLA (sp:P16143) POU domain, class 2, transcription factor 1 OS=Xenopus laevis GN=pou2f1 PE=1 SV=3
CUST_24285_PI425536763	3.40424	-1.53941	(sp:Q86UR5) Regulating synaptic membrane exocytosis protein 1 OS=Homo sapiens GN=RIMS1 PE=1 SV=1
TC100258	2.19688	1.8111	(sp:O46373) ADP/ATP translocase 1 OS=Oryctolagus cuniculus GN=SLC25A4 PE=2 SV=3
TC117517	-2.24672	-2.47926
CUST_15679_PI425536763	14.9604	-2.51159	(sp:Q86VS8) Protein Hook homolog 3 OS=Homo sapiens GN=HOOK3 PE=1 SV=2
TC125644	1.83572	1.89011	predicted protein [Nematostella vectensis]
TC113721	1.86892	2.49555	[BBH] RTF21_SCHPO (sp:Q05654) Retrotransposable element Tf2 155 kDa protein type 1 OS=Schizosaccharomyces pombe GN=Tf2-1 PE=2 SV=1
TC110645	1.62869	1.56693
CUST_18526_PI425536763	5.08072	-1.50467	(sp:Q9Y5I3) Protocadherin alpha-1 OS=Homo sapiens GN=PCDHA1 PE=1 SV=1
TC124389	-2.01958	-1.58346
CUST_21741_PI425536763	2.96497	1.62957	(sp:Q0V8T3) Contactin-associated protein like 5-4 OS=Rattus norvegicus GN=Cntnap5d PE=2 SV=1
CUST_1064_PI425536763	13.2579	-2.22915	(sp:Q13535) Serine/threonine-protein kinase ATR OS=Homo sapiens GN=ATR PE=1 SV=3
CUST_2844_PI425536763	2.51811	1.53594	(sp:Q8CGB6) Tensin-like C1 domain-containing phosphatase OS=Mus musculus GN=Tenc1 PE=1 SV=1
TC106418	-11.2638	1.75934	(sp:Q0V967) F-box only protein 5 OS=Danio rerio GN=fbxo5 PE=2 SV=2
TC107046	2.63361	1.7996
CUST_8921_PI425536763	2.14326	3.4737	(sp:Q0VAK6) Leiomodin-3 OS=Homo sapiens GN=LMOD3 PE=2 SV=1
CUST_19916_PI425536763	14.645	-1.97617	(sp:O94941) RING finger protein 37 OS=Homo sapiens GN=UBOX5 PE=2 SV=1
CUST_6520_PI425536763	18.2409	-2.25224	(sp:Q9PTQ7) Doublesex- and mab-3-related transcription factor 1 (Fragment) OS=Gallus gallus GN=DMRT1 PE=2 SV=1
CUST_21389_PI425536763	22.6553	-2.49014	(sp:Q5ZIB2) Fas-binding factor 1 homolog OS=Gallus gallus GN=FBF1 PE=2 SV=1
TC110555	-3.68186	1.90527	(sp:P57999) Zonadhesin (Fragment) OS=Oryctolagus cuniculus GN=ZAN PE=2 SV=2
TC131313	1.76593	1.7315	(sp:P20785) Collagen alpha-1(VI) chain OS=Gallus gallus GN=COL6A1 PE=2 SV=1
TC112936	-3.21428	1.5348	(sp:Q08DB0) Uncharacterized protein KIAA1712 homolog OS=Bos taurus PE=2 SV=1
TC111317	-34.8588	1.87438	(sp:P09848) Lactase-phlorizin hydrolase OS=Homo sapiens GN=LCT PE=1 SV=2
TC127854	26.2657	-3.14856	Salmo salar calcium polyvalent cation receptor 1 (LOC100136909), mRNA
CUST_3693_PI425536763	2.01324	1.72488	[BBH] RLBP1_BOVIN (sp:P10123) Retinaldehyde-binding protein 1 OS=Bos taurus GN=RLBP1 PE=1 SV=4
CUST_6195_PI425536763	-1.55967	-1.69046	[BBH] LYM4B_SALSA (sp:B5XD90) LYR motif-containing protein 4B OS=Salmo salar GN=lyrm4b PE=3 SV=1
CUST_24893_PI425536763	1.63224	1.57575	(sp:Q9BYN7) Zinc finger protein 341 OS=Homo sapiens GN=ZNF341 PE=2 SV=2
CUST_1866_PI425536763	-1.70536	-1.50873	(sp:P52505) Acyl carrier protein, mitochondrial OS=Bos taurus GN=NDUFAB1 PE=1 SV=2
CUST_23338_PI425536763	1.94738	2.02287	(sp:Q8C0W1) Ankyrin repeat and MYND domain-containing protein 1 OS=Mus musculus GN=Ankmy1 PE=2 SV=1
CUST_2518_PI425536763	3.20871	-1.61298	(sp:Q96HP0) Dedicator of cytokinesis protein 6 OS=Homo sapiens GN=DOCK6 PE=1 SV=2
TC127604	1.81245	2.0385
CUST_23014_PI425536763	1.52401	1.62584	(sp:Q9IA03) Frizzled-8 (Fragment) OS=Gallus gallus GN=FZD8 PE=2 SV=2
TC105568	-4.46554	1.50525	Oncorhynchus mykiss VHSV-induced protein-9 (lgals9), mRNA
CUST_480_PI425536763	3.36672	-1.52388	[BBH] FGF1_DANRE (sp:Q6PBT8) Putative heparin-binding growth factor 1 OS=Danio rerio GN=fgf1 PE=2 SV=1
TC108344	1.8157	1.52765	(sp:Q8JGS1) SCL-interrupting locus protein homolog OS=Danio rerio GN=stil PE=2 SV=2
CUST_69_PI425536763	1.58352	3.93336	(sp:O57312) Cholecystokinin OS=Paralichthys olivaceus GN=cck PE=2 SV=1
TC115130	2.23679	2.48979	(sp:O18867) Calcium-activated potassium channel subunit alpha-1 (Fragment) OS=Macaca mulatta GN=KCNMA1 PE=2 SV=1
CUST_24202_PI425536763	1.98993	1.72309	(sp:Q03146) Epithelial discoidin domain-containing receptor 1 OS=Mus musculus GN=Ddr1 PE=2 SV=2
TC105909	2.8441	3.37656	(sp:P28022) Gamma-crystallin M3 OS=Cyprinus carpio PE=3 SV=2
CUST_9624_PI425536763	12.2385	-1.8849	[BBH] CB080_HUMAN (sp:Q0P641) Uncharacterized protein C2orf80 OS=Homo sapiens GN=C2orf80 PE=2 SV=1
TC100757	17.7121	-3.41679	Salmo salar ATP-binding cassette, sub-family B (MDR/TAP), member 3 (abcb3), mRNA
TC128180	-3.92925	-1.53982	(sp:Q9R0Q6) Actin-related protein 2/3 complex subunit 1A OS=Mus musculus GN=Arpc1a PE=1 SV=1
CUST_27486_PI425536763	53.3849	-4.32718	(sp:Q9DG08) Steroidogenic acute regulatory protein (Fragment) OS=Xenopus laevis GN=star PE=2 SV=1
CUST_25818_PI425536763	1.9861	2.71986	(sp:P52431) DNA polymerase delta catalytic subunit OS=Mus musculus GN=Pold1 PE=1 SV=1
CUST_6366_PI425536763	2.41571	1.52575	(sp:C0HB46) Ubiquitin carboxyl-terminal hydrolase 12 OS=Salmo salar GN=usp12 PE=2 SV=1
TC109343	2.14957	1.56203	(sp:Q9H3K2) Growth hormone-inducible transmembrane protein OS=Homo sapiens GN=GHITM PE=1 SV=2
CUST_10534_PI425536763	4.74909	2.30388	(sp:Q69ZS0) PDZ domain-containing RING finger protein 3 OS=Mus musculus GN=Pdzrn3 PE=2 SV=2
CUST_23741_PI425536763	1.54574	1.84938	[BBH] MNMG_PSEF5 (sp:Q4K399) tRNA uridine 5-carboxymethylaminomethyl modification enzyme mnmG OS=Pseudomonas fluorescens (strain Pf-5 / ATCC BAA-477) GN=mnmG PE=3 SV=1
CUST_20643_PI425536763	2.77984	1.70588	[BBH] TMM8C_DANRE (sp:Q6IQ69) Transmembrane protein 8C OS=Danio rerio GN=tmem8c PE=2 SV=1
CUST_16282_PI425536763	6.56014	-1.54444	(sp:Q5R5Q2) Serine/arginine repetitive matrix protein 1 OS=Pongo abelii GN=SRRM1 PE=2 SV=1
CUST_14884_PI425536763	1.79828	1.90809	(sp:P51901) Annexin A6 OS=Gallus gallus GN=ANXA6 PE=2 SV=1
CUST_20266_PI425536763	1.86419	1.53489	(sp:Q8IWU2) Serine/threonine-protein kinase LMTK2 OS=Homo sapiens GN=LMTK2 PE=1 SV=2
TC125913	-1.55597	5.02053	PREDICTED: SH2 domain-containing protein 2A-like [Danio rerio]
CUST_456_PI425536763	2.03073	2.89994	(sp:P42533) Tissue factor OS=Rattus norvegicus GN=F3 PE=2 SV=1
TC96858	-21.0019	1.62216	(sp:Q9BYF1) Angiotensin-converting enzyme 2 OS=Homo sapiens GN=ACE2 PE=1 SV=2
CUST_22356_PI425536763	2.01749	2.49588	(sp:Q0PMD2) Anthrax toxin receptor 1 OS=Rattus norvegicus GN=Antxr1 PE=2 SV=2
CUST_15317_PI425536763	2.59597	1.53587	(sp:Q96RT8) Gamma-tubulin complex component 5 OS=Homo sapiens GN=TUBGCP5 PE=1 SV=1
CUST_11558_PI425536763	4.43753	-1.56232	(sp:P51639) 3-hydroxy-3-methylglutaryl-coenzyme A reductase OS=Rattus norvegicus GN=Hmgcr PE=1 SV=2
CUST_20259_PI425536763	1.5603	2.56379	(sp:O35226) 26S proteasome non-ATPase regulatory subunit 4 OS=Mus musculus GN=Psmd4 PE=1 SV=1
TC95501	2.92003	1.73523	[BBH] RPRML_DANRE (sp:A5PLA0) Reprimo-like protein OS=Danio rerio GN=rprml PE=3 SV=1
TC101992	-6.04231	2.03995	(sp:Q9BZP6) Acidic mammalian chitinase OS=Homo sapiens GN=CHIA PE=1 SV=1
CUST_22046_PI425536763	-4.06985	-3.03543	(sp:Q7ZVX0) Cyclin-L1 OS=Danio rerio GN=ccnl1 PE=1 SV=1
TC94886	1.84322	1.80371	[BBH] COLI2_ONCMY (sp:Q04618) Pro-opiomelanocortin B OS=Oncorhynchus mykiss GN=pomcb PE=2 SV=1
TC114084	-2.35654	-2.16396	(sp:Q9HC77) Centromere protein J OS=Homo sapiens GN=CENPJ PE=1 SV=2
CUST_3826_PI425536763	2.11248	3.1053	[BBH] ANKF1_HUMAN (sp:Q8N957) Ankyrin repeat and fibronectin type-III domain-containing protein 1 OS=Homo sapiens GN=ANKFN1 PE=2 SV=2
TC119357	2.27692	1.75723	(sp:Q9UPX0) Protein turtle homolog B OS=Homo sapiens GN=IGSF9B PE=2 SV=2
CUST_19028_PI425536763	1.72964	2.32201	(sp:Q3UHD2) Glucose-fructose oxidoreductase domain-containing protein 1 OS=Mus musculus GN=Gfod1 PE=2 SV=1
TC106958	-4.5233	1.87384
TC110557	4.3465	1.51167	[BBH] MIOX_DANRE (sp:Q4V8T0) Inositol oxygenase OS=Danio rerio GN=miox PE=2 SV=1
TC111319	5.92294	1.77759
CUST_7634_PI425536763	-4.42104	1.57978	(sp:Q5EA66) Angiopoietin-related protein 7 OS=Bos taurus GN=ANGPTL7 PE=2 SV=1
CUST_23049_PI425536763	1.87819	1.64029	(sp:P54310) Hormone-sensitive lipase OS=Mus musculus GN=Lipe PE=2 SV=2
TC125180	-5.30828	-1.72768
CUST_18033_PI425536763	3.26329	-1.50674	(sp:Q16568) Cocaine- and amphetamine-regulated transcript protein OS=Homo sapiens GN=CARTPT PE=1 SV=1
CUST_302_PI425536763	-1.78487	-1.88564	[BBH] KLH20_MOUSE (sp:Q8VCK5) Kelch-like protein 20 OS=Mus musculus GN=Klhl20 PE=2 SV=2
CUST_3370_PI425536763	1.84795	1.61323	(sp:Q6NTL4) RAS guanyl-releasing protein 1 OS=Xenopus laevis GN=rasgrp1 PE=2 SV=1
CUST_19947_PI425536763	19.8442	-2.70056	(sp:Q60952) Centrosome-associated protein CEP250 OS=Mus musculus GN=Cep250 PE=1 SV=3
CUST_7322_PI425536763	2.79574	2.3882	(sp:Q92056) Hydroxyindole O-methyltransferase OS=Gallus gallus GN=ASMT PE=2 SV=1
TC105646	-48.0188	1.85089	(sp:P08217) Chymotrypsin-like elastase family member 2A OS=Homo sapiens GN=CELA2A PE=1 SV=1
CUST_28573_PI425536763	-1.54672	-1.92271	(sp:Q64303) Serine/threonine-protein kinase PAK 2 OS=Rattus norvegicus GN=Pak2 PE=1 SV=1
CUST_21352_PI425536763	2.01577	2.76287	(sp:Q8IWX7) Protein unc-45 homolog B OS=Homo sapiens GN=UNC45B PE=2 SV=1
TC100750	1.71294	2.31584	(sp:Q3ZBW2) Hydroxyacid oxidase 2 OS=Bos taurus GN=HAO2 PE=2 SV=1
CUST_22961_PI425536763	1.55392	1.95373	(sp:Q3ZBN5) Asporin OS=Bos taurus GN=ASPN PE=2 SV=1
CUST_4937_PI425536763	2.02056	1.50032	(sp:Q8WYK1) Contactin-associated protein-like 5 OS=Homo sapiens GN=CNTNAP5 PE=2 SV=1
CUST_28337_PI425536763	-2.39876	-1.52196	(sp:Q69Z37) Sterile alpha motif domain-containing protein 9-like OS=Mus musculus GN=Samd9l PE=2 SV=2
TC116920	-3.01673	1.60841	(sp:Q96HE9) Proline-rich protein 11 OS=Homo sapiens GN=PRR11 PE=1 SV=1
CUST_24178_PI425536763	1.76293	1.82888	[BBH] CODA_ECOLI (sp:P25524) Cytosine deaminase OS=Escherichia coli (strain K12) GN=codA PE=1 SV=3
CUST_24389_PI425536763	1.69963	8.37585	(sp:P33316) Deoxyuridine 5'-triphosphate nucleotidohydrolase, mitochondrial OS=Homo sapiens GN=DUT PE=1 SV=3
TC98762	-55.1084	-2.01876	(sp:Q03692) Collagen alpha-1(X) chain OS=Homo sapiens GN=COL10A1 PE=1 SV=2
CUST_19715_PI425536763	3.12257	2.01307	(sp:O95718) Steroid hormone receptor ERR2 OS=Homo sapiens GN=ESRRB PE=1 SV=1
CUST_14543_PI425536763	4.94301	2.30354	(sp:P19174) 1-phosphatidylinositol-4,5-bisphosphate phosphodiesterase gamma-1 OS=Homo sapiens GN=PLCG1 PE=1 SV=1
CUST_11951_PI425536763	-5.30946	-2.46712	(sp:A2SW69) Annexin A2 OS=Ovis aries GN=ANXA2 PE=1 SV=1
TC113008	1.9316	1.69593	(sp:P49282) Natural resistance-associated macrophage protein 2 OS=Mus musculus GN=Slc11a2 PE=1 SV=2
CUST_5574_PI425536763	-18.8539	-1.52946	[BBH] RET7_MOUSE (sp:Q9EPC5) Retinoid-binding protein 7 OS=Mus musculus GN=Rbp7 PE=2 SV=1
CUST_23931_PI425536763	1.50877	1.63577	(sp:O00144) Frizzled-9 OS=Homo sapiens GN=FZD9 PE=2 SV=1
CUST_25208_PI425536763	3.06197	1.67692	(sp:Q91018) Prospero homeobox protein 1 OS=Gallus gallus GN=PROX1 PE=2 SV=1
CUST_9733_PI425536763	-7.44134	1.57949	[BBH] PI15A_DANRE (sp:Q7T141) Peptidase inhibitor 15-A OS=Danio rerio GN=pi15a PE=3 SV=2
TC102890	4.83995	1.58571	Salmo salar eukaryotic translation initiation factor 4e 1a (eif4e1a), mRNA
CUST_792_PI425536763	1.54902	4.20262	[BBH] PIT1_ONCMY (sp:Q08478) Pituitary-specific positive transcription factor 1 OS=Oncorhynchus mykiss GN=pou1f1 PE=2 SV=1
TC102377	1.68578	2.07068	(sp:P56192) Methionyl-tRNA synthetase, cytoplasmic OS=Homo sapiens GN=MARS PE=1 SV=2
CUST_26066_PI425536763	1.82336	1.62351	(sp:Q5ZJN1) UPF0549 protein C20orf43 homolog OS=Gallus gallus GN=RCJMB04_16p11 PE=2 SV=1
TC107326	2.90042	1.73083	[BBH] RANB9_DANRE (sp:A1L252) Ran-binding protein 9 OS=Danio rerio GN=ranbp9 PE=2 SV=1
CUST_21183_PI425536763	-2.56134	-1.56441	Salmo salar prolactin-releasing peptide C-RFamide precursor (crfa), mRNA
CUST_17635_PI425536763	2.47495	1.551	(sp:P35573) Glycogen debranching enzyme OS=Homo sapiens GN=AGL PE=1 SV=3
TC96279	-15.1111	1.51385	(sp:Q5QT17) UPF0762 protein C6orf58 homolog OS=Oncorhynchus mykiss PE=2 SV=1
TC111276	2.73164	1.70027	(sp:Q3UMR0) Ankyrin repeat domain-containing protein 27 OS=Mus musculus GN=Ankrd27 PE=1 SV=2
CUST_20452_PI425536763	-10.1218	-2.11533	(sp:Q10758) Keratin, type II cytoskeletal 8 OS=Rattus norvegicus GN=Krt8 PE=1 SV=3
CUST_3582_PI425536763	-3.46421	-2.02375	(sp:Q9N0V3) Bile salt export pump OS=Oryctolagus cuniculus GN=ABCB11 PE=2 SV=1
CUST_16686_PI425536763	5.67424	1.54576	[BBH] TSC2_MOUSE (sp:Q61037) Tuberin OS=Mus musculus GN=Tsc2 PE=1 SV=1
CUST_23546_PI425536763	7.04909	1.76152	PREDICTED: Danio rerio hypothetical LOC100004180 (LOC100004180), mRNA
CUST_8812_PI425536763	-1.99377	-1.66986	(sp:Q9D1J3) SAP domain-containing ribonucleoprotein OS=Mus musculus GN=Sarnp PE=1 SV=3
TC121224	1.52442	2.05823	Salmo salar Uridine 5-monophosphate synthase (pyr5), mRNA
CUST_16709_PI425536763	1.75678	2.22006	(sp:Q5I012) Putative sodium-coupled neutral amino acid transporter 10 OS=Mus musculus GN=Slc38a10 PE=1 SV=2
CUST_23821_PI425536763	1.70504	2.05897	(sp:Q3ZKN0) Long-chain fatty acid transport protein 1 OS=Bos taurus GN=SLC27A1 PE=2 SV=1
CUST_8997_PI425536763	1.61379	6.48973	(sp:Q9QZS8) SH2 domain-containing protein 3C OS=Mus musculus GN=Sh2d3c PE=1 SV=1
CUST_137_PI425536763	-3.886	-2.88037	(sp:P01871) Ig mu chain C region OS=Homo sapiens GN=IGHM PE=1 SV=3
TC121778	-2.34658	-3.16239	(sp:Q91483) Parvalbumin beta 2 OS=Salmo salar PE=1 SV=3
CUST_7854_PI425536763	2.95474	-1.60655	(sp:A2VD00) Eukaryotic translation initiation factor 3 subunit A OS=Xenopus laevis GN=eif3a PE=2 SV=1
TC118135	-3.32011	-1.62233	(sp:Q5QT17) UPF0762 protein C6orf58 homolog OS=Oncorhynchus mykiss PE=2 SV=1
CUST_7049_PI425536763	-10.0519	-2.31538	(sp:Q80WQ8) Kinetochore-associated protein KNL-2 homolog OS=Mus musculus GN=Knl2 PE=2 SV=1
CUST_10_PI425536763	-2.50048	-1.68648	(sp:Q5XJ10) Glyceraldehyde-3-phosphate dehydrogenase OS=Danio rerio GN=gapdh PE=2 SV=2
CUST_20378_PI425536763	3.93096	2.98596	(sp:Q4PBF2) Nucleolar protein 58 OS=Ustilago maydis GN=NOP58 PE=3 SV=1
CUST_21660_PI425536763	-7.18391	-2.48675	(sp:O93545) L-lactate dehydrogenase A chain OS=Lepidonotothen nudifrons GN=ldha PE=2 SV=3
TC104832	3.60654	-1.60209	(sp:O60641) Clathrin coat assembly protein AP180 OS=Homo sapiens GN=SNAP91 PE=1 SV=2
TC107199	-5.35974	1.70311
CUST_6051_PI425536763	-142.811	-1.5494	(sp:Q91775) Fatty acid-binding protein, intestinal OS=Xenopus laevis GN=fabp2 PE=2 SV=2
TC115478	-8.88254	-2.53199	(sp:P21566) Cofilin-2 OS=Gallus gallus GN=CFL2 PE=1 SV=2
TC113257	-2.54482	-1.59517	(sp:Q5R4V4) SAP domain-containing ribonucleoprotein OS=Pongo abelii GN=SARNP PE=2 SV=3
TC96020	-1.70306	-1.82161	(sp:Q9BH11) Zona pellucida sperm-binding protein 4 OS=Bos taurus GN=ZP4 PE=1 SV=2
TC122862	4.52466	-1.52524
CUST_2759_PI425536763	3.34877	2.03405	[BBH] K1257_HUMAN (sp:Q9ULG3) Uncharacterized protein KIAA1257 OS=Homo sapiens GN=KIAA1257 PE=2 SV=2
CUST_9815_PI425536763	-7.12831	-2.10067	(sp:Q90WN4) Forkhead box protein D2 OS=Xenopus laevis GN=foxd2 PE=2 SV=1
TC111741	-5.19619	1.50993	[BBH] RAB25_MOUSE (sp:Q9WTL2) Ras-related protein Rab-25 OS=Mus musculus GN=Rab25 PE=1 SV=2
CUST_26660_PI425536763	1.69149	1.63339	(sp:Q9NRR5) Ubiquilin-4 OS=Homo sapiens GN=UBQLN4 PE=1 SV=2
CUST_18602_PI425536763	10.8443	-2.79563	(sp:Q15746) Myosin light chain kinase, smooth muscle OS=Homo sapiens GN=MYLK PE=1 SV=3
TC99878	-3.33548	-1.69669	(sp:Q9Y376) Calcium-binding protein 39 OS=Homo sapiens GN=CAB39 PE=1 SV=1
CUST_22198_PI425536763	1.61594	3.71143	(sp:Q6IE36) Ovostatin homolog 2 OS=Homo sapiens GN=OVOS2 PE=2 SV=2
CUST_8673_PI425536763	-5.14282	-1.60198	[BBH] DCXR_TRIRE (sp:Q8NK50) L-xylulose reductase OS=Trichoderma reesei GN=lxr1 PE=2 SV=1
CUST_7472_PI425536763	2.20056	-1.60573	(sp:B1AZI6) THO complex subunit 2 OS=Mus musculus GN=Thoc2 PE=3 SV=1
CUST_15308_PI425536763	4.61587	1.83541	[BBH] CMYA5_HUMAN (sp:Q8N3K9) Cardiomyopathy-associated protein 5 OS=Homo sapiens GN=CMYA5 PE=1 SV=3
CUST_27559_PI425536763	33.0228	-1.88126	(sp:Q9Y6K8) Adenylate kinase isoenzyme 5 OS=Homo sapiens GN=AK5 PE=1 SV=2
CUST_24177_PI425536763	1.64116	2.2512	(sp:Q6B4J5) Spore coat assembly protein exsA OS=Bacillus cereus GN=exsA PE=2 SV=1
TC117086	1.61873	1.93461	(sp:Q5XGB9) Cytosol aminopeptidase OS=Xenopus tropicalis GN=lap3 PE=2 SV=1
TC132143	1.63314	1.72069	(sp:P08116) Processed variable antigen (Fragment) OS=Plasmodium falciparum PE=2 SV=1
TC94801	2.11306	1.55818	(sp:Q863A0) Complement C2 OS=Gorilla gorilla gorilla GN=C2 PE=3 SV=1
CUST_24027_PI425536763	2.06381	1.8329	(sp:Q2KHR2) DNA-binding protein RFX7 OS=Homo sapiens GN=RFX7 PE=1 SV=1
CUST_26975_PI425536763	2.31597	2.00516	(sp:Q8TC57) Uncharacterized protein C2orf65 OS=Homo sapiens GN=C2orf65 PE=2 SV=1
TC132145	2.56928	1.65157	Salmo salar phosphoethanolamine N-methyltransferase 3 (peam3), mRNA
TC112835	2.28336	2.73096	(sp:Q8R3Q2) Serine/threonine-protein phosphatase 6 regulatory subunit 2 OS=Mus musculus GN=Saps2 PE=1 SV=1
CUST_8412_PI425536763	2.80689	1.55686	(sp:P12882) Myosin-1 OS=Homo sapiens GN=MYH1 PE=1 SV=3
TC113693	-4.72294	-1.52552	[BBH] S5A2_MACFA (sp:Q28892) 3-oxo-5-alpha-steroid 4-dehydrogenase 2 OS=Macaca fascicularis GN=SRD5A2 PE=1 SV=1
TC130414	3.53138	-1.6136
TC119648	2.67727	1.69094	(sp:Q568D2) Uncharacterized protein C15orf26 homolog OS=Danio rerio GN=zgc:110373 PE=2 SV=1
CUST_12080_PI425536763	7.34056	1.95219	(sp:P53549) 26S protease subunit RPT4 OS=Saccharomyces cerevisiae GN=RPT4 PE=1 SV=4
CUST_17793_PI425536763	10.9829	-2.60826	(sp:Q8TEX9) Importin-4 OS=Homo sapiens GN=IPO4 PE=1 SV=2
TC98539	1.97022	2.43324
CUST_2284_PI425536763	2.3561	5.14918	(sp:Q58DT3) Probable palmitoyltransferase ZDHHC4 OS=Bos taurus GN=ZDHHC4 PE=2 SV=1
TC101472	6.56769	1.85718	(sp:Q1L8H0) Leucine-rich repeat-containing protein 14-like OS=Danio rerio GN=si:dkey-231l1.3 PE=3 SV=1
TC129589	1.50809	1.66987	(sp:Q8R332) Nucleoporin p58/p45 OS=Mus musculus GN=Nupl1 PE=1 SV=1
CUST_21985_PI425536763	2.25664	1.61644	(sp:P13489) Ribonuclease inhibitor OS=Homo sapiens GN=RNH1 PE=1 SV=2
CUST_2379_PI425536763	3.9045	-1.593	(sp:Q61239) Protein farnesyltransferase/geranylgeranyltransferase type-1 subunit alpha OS=Mus musculus GN=Fnta PE=2 SV=1
TC112408	2.18804	-1.53441
TC126309	2.52948	1.67631
CUST_21209_PI425536763	3.22984	-1.55823	(sp:Q9W6I9) Thyroid hormone receptor alpha (Fragment) OS=Oncorhynchus mykiss GN=thra PE=3 SV=1
CUST_2866_PI425536763	-17.6436	1.89189	[BBH] DS7CA_DANRE (sp:A8E5C5) Dehydrogenase/reductase SDR family member 7C-A OS=Danio rerio GN=dhrs7ca PE=2 SV=1
CUST_21040_PI425536763	3.72398	1.83659	(sp:Q9P0L9) Polycystic kidney disease 2-like 1 protein OS=Homo sapiens GN=PKD2L1 PE=1 SV=1
CUST_12408_PI425536763	4.001	2.3072	[BBH] VAMP8_RAT (sp:Q9WUF4) Vesicle-associated membrane protein 8 OS=Rattus norvegicus GN=Vamp8 PE=1 SV=1
TC114192	-15.6934	-2.41422	(sp:P02460) Collagen alpha-1(II) chain (Fragment) OS=Gallus gallus GN=COL2A1 PE=2 SV=1
TC115343	1.63141	1.85061	(sp:Q9D4V0) Ethanolamine kinase 1 (Fragment) OS=Mus musculus GN=Etnk1 PE=2 SV=1
CUST_11964_PI425536763	1.91492	2.3997	(sp:P29371) Neuromedin-K receptor OS=Homo sapiens GN=TACR3 PE=2 SV=1
CUST_6496_PI425536763	-1.90417	-1.5249	(sp:Q5U3N5) Protein phosphatase PTC7 homolog OS=Danio rerio GN=pptc7 PE=2 SV=1
CUST_7070_PI425536763	-2.59423	-1.65067	(sp:Q86Y22) Collagen alpha-1(XXIII) chain OS=Homo sapiens GN=COL23A1 PE=1 SV=1
CUST_18024_PI425536763	6.43412	-1.79886	(sp:Q9H4A3) Serine/threonine-protein kinase WNK1 OS=Homo sapiens GN=WNK1 PE=1 SV=1
TC125122	-11.7433	-1.56739	Salmo salar Parvalbumin alpha (prva), mRNA
CUST_11573_PI425536763	3.13417	1.53863	(sp:Q06HQ7) Phospholipase B1, membrane-associated OS=Monodelphis domestica GN=PLB1 PE=2 SV=1
CUST_8764_PI425536763	-1.58232	-3.82462	(sp:P02641) Troponin T, fast skeletal muscle OS=Oryctolagus cuniculus GN=TNNT3 PE=1 SV=4
CUST_26889_PI425536763	2.30416	1.91875	(sp:Q05116) Dual specificity mitogen-activated protein kinase kinase 1 OS=Xenopus laevis GN=map2k1 PE=1 SV=2
TC129977	1.83114	2.03691	(sp:Q8BYW1) Rho GTPase-activating protein 25 OS=Mus musculus GN=Arhgap25 PE=1 SV=2
TC124699	2.37758	5.71214
TC104470	-5.2866	-1.55965	(sp:Q0EF98) Glutathione peroxidase 2 OS=Callithrix jacchus GN=GPX2 PE=2 SV=2
CUST_22286_PI425536763	2.28624	1.96593	(sp:Q8BMB0) Protein EMSY OS=Mus musculus GN=Emsy PE=1 SV=2
CUST_20543_PI425536763	-3.65707	1.53192	(sp:P02642) Troponin T, cardiac muscle isoforms OS=Gallus gallus GN=TNNT2 PE=2 SV=2
TC129671	1.87304	1.56861
CUST_5380_PI425536763	2.28934	2.00909	(sp:Q9JL95) Proteoglycan 3 OS=Mus musculus GN=Prg3 PE=2 SV=1
CUST_14735_PI425536763	2.32009	1.99472	(sp:P25107) Parathyroid hormone/parathyroid hormone-related peptide receptor OS=Didelphis marsupialis virginiana GN=PTH1R PE=2 SV=2
CUST_279_PI425536763	2.23051	4.77528	(sp:Q5R4J1) Tryptophanyl-tRNA synthetase, cytoplasmic OS=Pongo abelii GN=WARS PE=2 SV=2
CUST_13759_PI425536763	-9.51477	-1.59782	(sp:O13278) L-lactate dehydrogenase A chain OS=Sphyraena lucasana GN=ldha PE=2 SV=3
CUST_16223_PI425536763	2.80562	2.58259	[BBH] SOSB1_BOVIN (sp:A6QLK2) SOSS complex subunit B1 OS=Bos taurus GN=OBFC2B PE=2 SV=1
CUST_24888_PI425536763	-8.01241	2.16311	(sp:Q7TN05) AP-1 complex subunit sigma-3 OS=Mus musculus GN=Ap1s3 PE=2 SV=1
CUST_27366_PI425536763	-19.4932	2.24696	(sp:P14207) Folate receptor beta OS=Homo sapiens GN=FOLR2 PE=1 SV=4
CUST_18983_PI425536763	57.5018	-4.31375	(sp:Q9UKN8) General transcription factor 3C polypeptide 4 OS=Homo sapiens GN=GTF3C4 PE=1 SV=2
CUST_74_PI425536763	10.0469	-1.6687	[BBH] ESR2_ONCMY (sp:P57782) Estrogen receptor beta OS=Oncorhynchus mykiss GN=esr2 PE=2 SV=1
CUST_20619_PI425536763	31.5808	-2.78526	(sp:P41180) Extracellular calcium-sensing receptor OS=Homo sapiens GN=CASR PE=1 SV=2
CUST_21026_PI425536763	-1.56235	-1.80216	(sp:Q7TQ16) Cytochrome b-c1 complex subunit 8 OS=Rattus norvegicus GN=Uqcrq PE=2 SV=1
CUST_14196_PI425536763	2.94147	2.51321	[BBH] GP126_DANRE (sp:C6KFA3) G-protein coupled receptor 126 OS=Danio rerio GN=gpr126 PE=2 SV=1
TC117267	3.16249	2.06539	(sp:P70083) Sarcoplasmic/endoplasmic reticulum calcium ATPase 1 OS=Makaira nigricans GN=atp2a1 PE=2 SV=2
CUST_17672_PI425536763	3.23675	5.08868	(sp:A2BIJ3) BSD domain-containing protein 1 OS=Danio rerio GN=bsdc1 PE=1 SV=1
CUST_26302_PI425536763	2.13334	1.97195	(sp:P33267) Cytochrome P450 2F2 OS=Mus musculus GN=Cyp2f2 PE=2 SV=1
TC111995	2.27483	1.69026	Salmo salar Engulfment and cell motility protein 1 (elmo1), mRNA
CUST_22365_PI425536763	1.64219	2.56184	(sp:P43873) Biotin carboxylase OS=Haemophilus influenzae GN=accC PE=3 SV=1
CUST_5006_PI425536763	2.28976	2.09066	(sp:Q5E9N0) Bystin OS=Bos taurus GN=BYSL PE=2 SV=1
CUST_20238_PI425536763	2.04989	2.01524	(sp:Q0KL02) Triple functional domain protein OS=Mus musculus GN=Trio PE=1 SV=3
CUST_7147_PI425536763	-1.93707	-1.5923	(sp:Q9Y2Y1) DNA-directed RNA polymerase III subunit RPC10 OS=Homo sapiens GN=POLR3K PE=1 SV=2
CUST_7327_PI425536763	-5.23483	-1.726	(sp:Q01841) Protein-glutamine gamma-glutamyltransferase 2 OS=Gallus gallus GN=TGL2 PE=1 SV=3
CUST_8035_PI425536763	1.50754	1.72561	(sp:Q3U435) Matrix metalloproteinase-25 OS=Mus musculus GN=Mmp25 PE=2 SV=1
CUST_975_PI425536763	2.0703	1.68211	(sp:Q9JL26) Formin-like protein 1 OS=Mus musculus GN=Fmnl1 PE=1 SV=1
TC100684	-6.16325	1.64651	(sp:Q805E5) Carbohydrate sulfotransferase 14 OS=Danio rerio GN=chst14 PE=2 SV=1
CUST_18405_PI425536763	3.88558	-1.58497	(sp:Q63754) Beta-synuclein OS=Rattus norvegicus GN=Sncb PE=1 SV=1
TC103912	-4.6536	-1.69346	[BBH] HVCN1_DANRE (sp:Q6DHQ1) Voltage-gated hydrogen channel 1 OS=Danio rerio GN=hvcn1 PE=2 SV=1
CUST_10703_PI425536763	1.5871	1.57594	(sp:P17429) Nitrogen regulatory protein areA OS=Emericella nidulans GN=areA PE=1 SV=2
TC98330	-2.5223	-2.10874
CUST_2349_PI425536763	3.08426	1.73808	(sp:O95544) NAD kinase OS=Homo sapiens GN=NADK PE=1 SV=1
CUST_4099_PI425536763	2.22185	1.96919	(sp:Q9H7F0) Probable cation-transporting ATPase 13A3 OS=Homo sapiens GN=ATP13A3 PE=1 SV=4
TC119085	1.93185	4.70902
CUST_16224_PI425536763	50.6256	-2.93701	[BBH] AT1B2_HUMAN (sp:P14415) Sodium/potassium-transporting ATPase subunit beta-2 OS=Homo sapiens GN=ATP1B2 PE=1 SV=3
TC129929	17.5245	-3.15809	Salmo salar Zona pellucida-like domain-containing protein 1 (zpld1), mRNA
TC104333	-2.47084	-1.52589	(sp:Q8N4B1) Protein FAM109A OS=Homo sapiens GN=FAM109A PE=2 SV=1
CUST_24127_PI425536763	-2.16578	-1.74084	(sp:P79880) Guanylyl cyclase-activating protein 1 OS=Gallus gallus GN=GUCA1A PE=1 SV=3
CUST_21782_PI425536763	1.60779	2.50175	(sp:Q90850) Hypermethylated in cancer 1 protein (Fragment) OS=Gallus gallus GN=HIC1 PE=2 SV=2
CUST_83_PI425536763	4.49516	-1.58603	(sp:P25308) Corticoliberin-2 OS=Catostomus commersoni GN=crf2 PE=1 SV=1
CUST_26096_PI425536763	-3.36935	-1.69949	(sp:Q96H96) Para-hydroxybenzoate--polyprenyltransferase, mitochondrial OS=Homo sapiens GN=COQ2 PE=1 SV=1
TC106674	-2.02622	-1.5209
CUST_7835_PI425536763	2.18215	2.22695	(sp:Q9JLN9) Serine/threonine-protein kinase mTOR OS=Mus musculus GN=Frap1 PE=1 SV=1
CUST_21602_PI425536763	2.15741	2.71729	[BBH] GFI1_CANFA (sp:Q5DWN0) Zinc finger protein Gfi-1 OS=Canis familiaris GN=GFI1 PE=2 SV=1
CUST_26601_PI425536763	1.71729	1.62099	(sp:Q5RCG7) Angio-associated migratory cell protein OS=Pongo abelii GN=AAMP PE=2 SV=2
TC95151	-10.1272	2.42621	(sp:P48052) Carboxypeptidase A2 OS=Homo sapiens GN=CPA2 PE=1 SV=2
CUST_19137_PI425536763	1.72637	1.59375	(sp:Q7TPM1) Protein BAT2-like 1 OS=Mus musculus GN=Bat2l1 PE=1 SV=1
TC108329	2.39126	2.72508	Salmo salar Serine/threonine-protein kinase 35 (stk35), mRNA
TC105400	-1.61698	-1.91149	(sp:Q6IP71) Ras-related protein ralB-B OS=Xenopus laevis GN=ralb-B PE=2 SV=1
CUST_8523_PI425536763	-2.78019	-5.70834	(sp:Q91483) Parvalbumin beta 2 OS=Salmo salar PE=1 SV=3
TC106140	2.10994	3.36954	[BBH] PK3CB_HUMAN (sp:P42338) Phosphatidylinositol-4,5-bisphosphate 3-kinase catalytic subunit beta isoform OS=Homo sapiens GN=PIK3CB PE=1 SV=1
TC131737	2.04801	1.84501
TC101848	1.58044	1.95438	PREDICTED: Transposon TX1 uncharacterized 149 kDa protein-like [Saccoglossus kowalevskii]
TC111285	-6.50518	-1.56228	(sp:Q9QYZ9) Transmembrane serine protease 8 OS=Mus musculus GN=Tmprss8 PE=2 SV=2
TC130467	1.82674	2.09229	[BBH] LYSM4_DANRE (sp:Q6P606) LysM and putative peptidoglycan-binding domain-containing protein 4 OS=Danio rerio GN=lysmd4 PE=2 SV=1
CUST_17644_PI425536763	2.85254	1.66288	(sp:Q9DBX3) Sushi domain-containing protein 2 OS=Mus musculus GN=Susd2 PE=1 SV=1
TC105128	2.00141	2.42234	[BBH] SEGN_DANRE (sp:Q5XJX1) Secretagogin OS=Danio rerio GN=scgn PE=1 SV=1
TC105779	-2.36717	-3.72126	Salmo salar Quinone oxidoreductase-like 1 (qorl), mRNA
TC110394	1.60344	1.81611	Salmo salar SH3 domain-binding glutamic acid-rich protein (sh3bg), mRNA
CUST_18512_PI425536763	1.93967	2.35957	(sp:P52569) Low affinity cationic amino acid transporter 2 OS=Homo sapiens GN=SLC7A2 PE=1 SV=2
CUST_12431_PI425536763	4.38521	1.57288	(sp:A0AV02) Solute carrier family 12 member 8 OS=Homo sapiens GN=SLC12A8 PE=2 SV=2
CUST_16795_PI425536763	-8.20734	-1.52852	[BBH] CENPE_HUMAN (sp:Q02224) Centromere-associated protein E OS=Homo sapiens GN=CENPE PE=1 SV=2
CUST_25217_PI425536763	18.0677	-1.58793	(sp:Q9NR80) Rho guanine nucleotide exchange factor 4 OS=Homo sapiens GN=ARHGEF4 PE=1 SV=3
TC118005	3.95216	1.61966	(sp:P41689) Serine--pyruvate aminotransferase, mitochondrial OS=Felis catus GN=AGXT PE=2 SV=1
CUST_24265_PI425536763	-4.21943	-1.7013	(sp:Q9H2I8) Leucine-rich repeat-containing protein C10orf11 OS=Homo sapiens GN=C10orf11 PE=1 SV=1
TC125947	4.88043	2.52319	[BBH] FSD2_HUMAN (sp:A1L4K1) Fibronectin type III and SPRY domain-containing protein 2 OS=Homo sapiens GN=FSD2 PE=2 SV=1
TC106865	-3.54988	1.68699
TC113520	4.09025	1.61391	(sp:Q8C166) Copine-1 OS=Mus musculus GN=Cpne1 PE=1 SV=1
TC126869	-2.19495	-1.59237
CUST_20939_PI425536763	-6.80513	1.60256	(sp:Q96AY3) Peptidyl-prolyl cis-trans isomerase FKBP10 OS=Homo sapiens GN=FKBP10 PE=1 SV=1
TC95234	2.33161	1.88332
CUST_1740_PI425536763	2.63511	1.7024	(sp:Q4R577) Complement C1r subcomponent OS=Macaca fascicularis GN=C1R PE=2 SV=1
TC102840	2.34374	1.79986
CUST_12973_PI425536763	-2.50763	-3.07069	(sp:Q9EPA0) Dystrophin-related protein 2 OS=Rattus norvegicus GN=Drp2 PE=1 SV=1
CUST_28030_PI425536763	7.06917	1.63335	(sp:Q4KL92) Dual specificity phosphatase DUPD1 OS=Xenopus laevis GN=dupd1 PE=2 SV=2
CUST_9120_PI425536763	1.57946	2.4534	(sp:Q9VEX0) Extracellular sulfatase SULF-1 homolog OS=Drosophila melanogaster GN=Sulf1 PE=1 SV=1
CUST_5633_PI425536763	1.72141	3.86233	(sp:Q495C1) RING finger protein 212 OS=Homo sapiens GN=RNF212 PE=2 SV=1
CUST_14210_PI425536763	10.6593	-2.19561	[BBH] AMRP_HUMAN (sp:P30533) Alpha-2-macroglobulin receptor-associated protein OS=Homo sapiens GN=LRPAP1 PE=1 SV=1
TC105057	2.81025	3.1912	(sp:Q9BW60) Elongation of very long chain fatty acids protein 1 OS=Homo sapiens GN=ELOVL1 PE=1 SV=1
TC124039	2.47285	3.19584	(sp:Q91316) Beta-crystallin A3-1 OS=Rana catesbeiana PE=2 SV=1
TC106672	3.06626	3.21175	(sp:P24405) Somatolactin OS=Oncorhynchus keta PE=2 SV=1
CUST_17805_PI425536763	29.3747	-5.34372	(sp:Q14258) E3 ubiquitin/ISG15 ligase TRIM25 OS=Homo sapiens GN=TRIM25 PE=1 SV=1
CUST_16352_PI425536763	22.5449	-3.60889	(sp:O88407) Fas apoptotic inhibitory molecule 2 OS=Rattus norvegicus GN=Faim2 PE=2 SV=1
CUST_12650_PI425536763	2.26596	2.70655	(sp:Q6DJS0) NEDD4-binding protein 1 OS=Xenopus tropicalis GN=n4bp1 PE=2 SV=1
TC117153	3.26165	-1.60683
TC102855	-2.23713	-1.52782	(sp:P30042) ES1 protein homolog, mitochondrial OS=Homo sapiens GN=C21orf33 PE=1 SV=3
TC124942	2.06146	1.5214
CUST_10867_PI425536763	-2.76996	-1.98103	(sp:Q5R628) U6 snRNA-associated Sm-like protein LSm5 OS=Pongo abelii GN=LSM5 PE=3 SV=3
CUST_21800_PI425536763	-2.85433	-1.51021	(sp:Q5XJ10) Glyceraldehyde-3-phosphate dehydrogenase OS=Danio rerio GN=gapdh PE=2 SV=2
CUST_12158_PI425536763	2.74698	1.90706	(sp:Q6P0D7) MAGUK p55 subfamily member 7 OS=Danio rerio GN=mpp7 PE=1 SV=1
TC96490	5.89164	-1.54412	Salmo salar Erythropoietin receptor (epor), mRNA
TC113933	3.08553	-1.59041
TC124880	7.01564	-1.58153	(sp:Q9H6K5) Putative uncharacterized protein FLJ22184 OS=Homo sapiens PE=1 SV=1
TC132252	2.51729	2.1102	Salmo salar Ras association domain-containing protein 2 (rasf2), mRNA
TC123840	2.23162	1.70918	(sp:Q2L969) Metaxin-2 OS=Sus scrofa GN=MTX2 PE=2 SV=1
TC127197	-1.75603	-1.53274
CUST_5659_PI425536763	2.05479	2.0039	(sp:P12027) Polysialoglycoprotein OS=Oncorhynchus mykiss PE=1 SV=2
CUST_23218_PI425536763	1.68318	1.50911	(sp:Q96AX2) Ras-related protein Rab-37 OS=Homo sapiens GN=RAB37 PE=1 SV=3
CUST_12435_PI425536763	31.9856	-2.95376	(sp:P21981) Protein-glutamine gamma-glutamyltransferase 2 OS=Mus musculus GN=Tgm2 PE=1 SV=4
TC101505	-1.80403	-1.55172
CUST_27183_PI425536763	14.2628	-1.79474	(sp:P35951) Low-density lipoprotein receptor OS=Mus musculus GN=Ldlr PE=1 SV=1
CUST_1121_PI425536763	1.61847	2.22586	[BBH] UNC4_DANRE (sp:Q50D79) Homeobox protein unc-4 homolog OS=Danio rerio GN=uncx PE=2 SV=2
TC127948	1.95579	1.81766	(sp:A0JM08) Protein KIAA0284 homolog OS=Xenopus tropicalis PE=2 SV=1
TC112046	-3.1597	-1.58324	Salmo salar BRI3-binding protein (bri3b), mRNA
CUST_23872_PI425536763	12.5766	-1.83191	(sp:O70372) Telomerase reverse transcriptase OS=Mus musculus GN=Tert PE=1 SV=1
TC115456	-1.99076	-1.73471	(sp:Q80V85) Tripartite motif-containing protein 62 OS=Mus musculus GN=Trim62 PE=2 SV=1
CUST_11541_PI425536763	-3.32417	-1.6038	(sp:P20108) Thioredoxin-dependent peroxide reductase, mitochondrial OS=Mus musculus GN=Prdx3 PE=1 SV=1
CUST_25500_PI425536763	1.82656	1.80505	(sp:O08962) Potassium voltage-gated channel subfamily H member 2 OS=Rattus norvegicus GN=Kcnh2 PE=1 SV=1
CUST_9007_PI425536763	-1.89889	-2.67378	(sp:Q01077) Glyceraldehyde-3-phosphate dehydrogenase 2 OS=Kluyveromyces marxianus GN=GAP2 PE=3 SV=2
CUST_26461_PI425536763	-2.75094	-1.53075	(sp:P75843) Uncharacterized protein ycaQ OS=Escherichia coli (strain K12) GN=ycaQ PE=1 SV=1
CUST_11232_PI425536763	25.9487	-6.02237	[BBH] RAB44_MOUSE (sp:Q8CB87) Ras-related protein Rab-44 OS=Mus musculus GN=Rab44 PE=2 SV=1
CUST_10299_PI425536763	1.97074	2.31005	(sp:Q9W6G6) Semaphorin-3D OS=Danio rerio GN=sema3d PE=2 SV=1
CUST_12053_PI425536763	-5.84897	1.66971	(sp:P37059) Estradiol 17-beta-dehydrogenase 2 OS=Homo sapiens GN=HSD17B2 PE=1 SV=1
CUST_4192_PI425536763	2.23713	2.59468	(sp:P10688) 1-phosphatidylinositol-4,5-bisphosphate phosphodiesterase delta-1 OS=Rattus norvegicus GN=Plcd1 PE=1 SV=1
CUST_24734_PI425536763	13.7958	-2.06771	(sp:O75335) Liprin-alpha-4 OS=Homo sapiens GN=PPFIA4 PE=1 SV=2
CUST_19001_PI425536763	4.08449	-1.65836	(sp:Q4KMM3) Oxidation resistance protein 1 OS=Mus musculus GN=Oxr1 PE=1 SV=2
TC129677	3.53717	-1.57505	(sp:P30436) Tubulin alpha chain OS=Oncorhynchus keta PE=2 SV=1
TC100678	-2.55869	1.53079	(sp:P17153) Annexin A5 OS=Gallus gallus GN=ANXA5 PE=1 SV=2
CUST_6119_PI425536763	1.85538	2.25914	(sp:P59750) Merlin OS=Papio anubis GN=NF2 PE=3 SV=1
TC112119	2.18436	1.6985	[BBH] SIG15_HUMAN (sp:Q6ZMC9) Sialic acid-binding Ig-like lectin 15 OS=Homo sapiens GN=SIGLEC15 PE=1 SV=1
CUST_11505_PI425536763	-7.79803	-4.34178	(sp:Q8R3W7) Anterior gradient protein 3 homolog OS=Mus musculus GN=Agr3 PE=2 SV=1
TC101623	-1.77775	-2.22148	(sp:A2BG43) Glycolipid transfer protein OS=Danio rerio GN=gltp PE=3 SV=1
CUST_20367_PI425536763	1.60022	2.05596	(sp:Q6YGZ4) Circadian locomoter output cycles protein kaput OS=Tyto alba GN=CLOCK PE=2 SV=1
TC103946	-1.72578	-1.60097	[BBH] TNNC2_ANGAN (sp:P81660) Troponin C, skeletal muscle OS=Anguilla anguilla PE=1 SV=1
TC97868	-4.53818	-1.5846	(sp:P08217) Chymotrypsin-like elastase family member 2A OS=Homo sapiens GN=CELA2A PE=1 SV=1
TC131350	2.46224	2.72514	Oncorhynchus mykiss otolith matrix macromolecule-64 (LOC100170213), mRNA
TC127834	-3.3234	-1.65955	(sp:P53480) Actin, alpha cardiac OS=Takifugu rubripes PE=2 SV=1
CUST_28163_PI425536763	2.97904	-1.60108	(sp:Q68FX0) Isocitrate dehydrogenase [NAD] subunit beta, mitochondrial OS=Rattus norvegicus GN=Idh3B PE=2 SV=1
CUST_25728_PI425536763	2.30748	1.67799	(sp:P18165) Loricrin OS=Mus musculus GN=Lor PE=2 SV=2
CUST_26166_PI425536763	3.2371	1.65824	(sp:Q28FG2) Prickle-like protein 1 OS=Xenopus tropicalis GN=prickle1 PE=2 SV=1
TC98310	2.57124	-1.76146
CUST_811_PI425536763	-2.37931	-1.53446	(sp:Q4AEH7) Glutathione peroxidase 2 OS=Cebus apella GN=GPX2 PE=2 SV=2
TC106447	1.80922	2.663
TC99108	1.77255	1.59592	[BBH] RFFL_RAT (sp:Q8CIN9) E3 ubiquitin-protein ligase rififylin OS=Rattus norvegicus GN=Rffl PE=1 SV=1
TC103733	1.7951	2.01526
TC112465	1.51083	1.60154	Salmo salar Y-box-binding protein 2-A (ybx2a), mRNA
CUST_4001_PI425536763	2.59825	1.71641	[BBH] VANB_PSES9 (sp:P12580) Vanillate O-demethylase oxidoreductase OS=Pseudomonas sp. (strain ATCC 19151) GN=vanB PE=3 SV=1
TC114651	1.6155	1.59159	(sp:P70083) Sarcoplasmic/endoplasmic reticulum calcium ATPase 1 OS=Makaira nigricans GN=atp2a1 PE=2 SV=2
CUST_27501_PI425536763	1.75853	2.19113	(sp:Q8R5M0) PDZ domain-containing protein GIPC3 OS=Mus musculus GN=Gipc3 PE=2 SV=1
CUST_19199_PI425536763	1.84378	1.53562	(sp:Q96FF7) Uncharacterized protein LOC113230 OS=Homo sapiens PE=2 SV=3
TC101203	2.46085	1.56273
TC117150	4.95593	17.3258	(sp:P08938) Purpurin OS=Gallus gallus PE=1 SV=1
TC108280	3.51102	5.21853	(sp:P08938) Purpurin OS=Gallus gallus PE=1 SV=1
CUST_7239_PI425536763	-141.273	-3.5183	(sp:P23206) Collagen alpha-1(X) chain OS=Bos taurus GN=COL10A1 PE=2 SV=1
TC121946	2.46349	-1.56705
TC99798	-22.8479	3.05303	(sp:Q0II73) Carboxypeptidase O OS=Bos taurus GN=CPO PE=2 SV=1
CUST_16862_PI425536763	5.60875	3.77292	(sp:O08629) Transcription intermediary factor 1-beta OS=Rattus norvegicus GN=Trim28 PE=1 SV=2
CUST_26626_PI425536763	1.52863	1.95279	[BBH] KDGR_BACSU (sp:P50844) HTH-type transcriptional regulator kdgR OS=Bacillus subtilis GN=kdgR PE=4 SV=1
CUST_23615_PI425536763	1.91996	1.52734	[BBH] GBRR1_RAT (sp:P50572) Gamma-aminobutyric acid receptor subunit rho-1 OS=Rattus norvegicus GN=Gabrr1 PE=1 SV=2
TC107387	1.81153	1.85266	(sp:Q9ULT8) E3 ubiquitin-protein ligase HECTD1 OS=Homo sapiens GN=HECTD1 PE=1 SV=2
CUST_2971_PI425536763	21.8247	-2.50838	(sp:Q88ZJ6) Spermidine/putrescine import ATP-binding protein potA OS=Lactobacillus plantarum GN=potA PE=3 SV=1
TC106509	1.68051	2.28883	[BBH] OVOL2_HUMAN (sp:Q9BRP0) Transcription factor Ovo-like 2 OS=Homo sapiens GN=OVOL2 PE=2 SV=1
TC96517	1.96989	1.79152	(sp:P16258) Oxysterol-binding protein 1 OS=Oryctolagus cuniculus GN=OSBP PE=1 SV=1
TC105059	1.65691	2.4983	Salmo salar Ras-related protein Rab-37 (rab37), mRNA
TC120166	-2.30275	-1.62175	(sp:P49247) Ribose-5-phosphate isomerase OS=Homo sapiens GN=RPIA PE=1 SV=3
CUST_12717_PI425536763	2.25573	1.52739	(sp:O93336) Heparan sulfate 2-O-sulfotransferase 1 OS=Xenopus laevis GN=hs2st1 PE=2 SV=1
TC129108	2.80643	3.06332	[BBH] GON3_ONCMA (sp:P30973) Progonadoliberin-3 OS=Oncorhynchus masou GN=gnrh3 PE=1 SV=1
CUST_20204_PI425536763	2.05856	2.85733	(sp:Q9JLK7) Calcium-binding protein 1 OS=Mus musculus GN=Cabp1 PE=1 SV=3
CUST_8269_PI425536763	2.17006	1.87221	(sp:Q03350) Thrombospondin-2 OS=Mus musculus GN=Thbs2 PE=2 SV=1
TC119402	-1.63421	-1.83047	(sp:B9ENM6) Ubiquitin-fold modifier 1 OS=Salmo salar GN=ufm1 PE=3 SV=1
TC125366	1.85214	2.02275	predicted protein [Nematostella vectensis]
TC121604	-3.10837	-1.51173	(sp:Q8AXL1) Diamine acetyltransferase 1 OS=Gallus gallus GN=SAT1 PE=2 SV=1
CUST_15351_PI425536763	25.1683	-2.29761	(sp:Q5R7U1) Mitogen-activated protein kinase 6 OS=Pongo abelii GN=MAPK6 PE=2 SV=1
TC100192	-3.87102	1.57695	Salmo salar Prolyl endopeptidase (ppce), mRNA
CUST_25421_PI425536763	3.1315	1.59521	(sp:Q5SW79) Centrosomal protein of 170 kDa OS=Homo sapiens GN=CEP170 PE=1 SV=1
TC107585	-4.43613	2.0694	(sp:O43280) Trehalase OS=Homo sapiens GN=TREH PE=1 SV=2
TC99787	-2.59129	-1.89522	(sp:Q07936) Annexin A2 OS=Rattus norvegicus GN=Anxa2 PE=1 SV=2
CUST_14570_PI425536763	2.34796	2.07488	(sp:Q96PQ7) Kelch-like protein 5 OS=Homo sapiens GN=KLHL5 PE=2 SV=3
TC132237	6.81273	-2.0164	Salmo salar FAM55C (fa55c), mRNA
CUST_27755_PI425536763	-1.50377	-2.08731	(sp:Q4KYY2) Cyclin-dependent kinase 5 activator 1 OS=Spermophilus citellus GN=CDK5R1 PE=2 SV=1
CUST_12090_PI425536763	1.65346	1.65202	(sp:Q96HL8) SH3 domain-containing YSC84-like protein 1 OS=Homo sapiens GN=SH3YL1 PE=1 SV=1
TC109201	5.8113	-1.53812	[BBH] GBRL2_RAT (sp:P60522) Gamma-aminobutyric acid receptor-associated protein-like 2 OS=Rattus norvegicus GN=Gabarapl2 PE=2 SV=1
TC125061	-6.24427	2.52215	[BBH] T4S5_BOVIN (sp:Q2KIG8) Transmembrane 4 L6 family member 5 OS=Bos taurus GN=TM4SF5 PE=2 SV=1
CUST_12116_PI425536763	1.9486	1.95293	(sp:Q8VEG6) CCR4-NOT transcription complex subunit 6-like OS=Mus musculus GN=Cnot6l PE=1 SV=2
CUST_12569_PI425536763	2.0522	1.69574	(sp:Q9Y661) Heparan sulfate glucosamine 3-O-sulfotransferase 4 OS=Homo sapiens GN=HS3ST4 PE=2 SV=2
CUST_20551_PI425536763	18.3899	-1.87354	(sp:P17247) Transforming growth factor beta-2 OS=Xenopus laevis GN=tgfb2 PE=1 SV=1
TC130352	2.18719	3.77693
TC110802	-1.54014	-1.78279	[BBH] CL065_DANRE (sp:A5WUX7) Uncharacterized protein C12orf65 homolog OS=Danio rerio GN=si:ch211-275j6.5 PE=3 SV=1
TC124499	1.71315	2.02534	(sp:O70260) E3 SUMO-protein ligase PIAS3 OS=Rattus norvegicus GN=Pias3 PE=1 SV=2
TC103726	-4.11371	1.50485	(sp:Q2HJ89) Peptidyl-prolyl cis-trans isomerase FKBP10 OS=Bos taurus GN=FKBP10 PE=2 SV=1
CUST_17682_PI425536763	2.81452	-1.5689	(sp:O97676) Sterol regulatory element-binding protein 1 OS=Sus scrofa GN=SREBF1 PE=2 SV=2
CUST_19680_PI425536763	2.35793	-1.60615	(sp:P15307) Proto-oncogene c-Rel OS=Mus musculus GN=Rel PE=1 SV=2
CUST_23007_PI425536763	-3.42032	-1.59094	(sp:Q4R3U7) Glycosyltransferase 8 domain-containing protein 2 OS=Macaca fascicularis GN=GLT8D2 PE=2 SV=1
TC95291	1.55294	4.57656	(sp:P53785) Zona pellucida sperm-binding protein 3 OS=Macaca radiata GN=ZP3 PE=2 SV=1
CUST_13472_PI425536763	18.5915	-2.1745	(sp:Q8R361) Rab11 family-interacting protein 5 OS=Mus musculus GN=Rab11fip5 PE=1 SV=2
CUST_14423_PI425536763	3.24658	1.94611	[BBH] MANEA_XENLA (sp:Q6DE40) Glycoprotein endo-alpha-1,2-mannosidase OS=Xenopus laevis GN=manea PE=2 SV=1
CUST_11413_PI425536763	3.36317	1.75392	[BBH] C1QT1_RAT (sp:Q5XIG2) Complement C1q tumor necrosis factor-related protein 1 OS=Rattus norvegicus GN=C1qtnf1 PE=2 SV=1
TC128603	-2.17031	-6.49404	(sp:Q91482) Parvalbumin beta 1 OS=Salmo salar PE=1 SV=1
TC123248	1.712	1.72707
CUST_5887_PI425536763	9.51244	-1.64924	(sp:Q8N6S4) Ankyrin repeat domain-containing protein 13C OS=Homo sapiens GN=ANKRD13C PE=2 SV=2
TC97831	-2.98094	-1.77493	(sp:Q642H3) Septin-8-A OS=Danio rerio GN=sept8a PE=2 SV=2
CUST_8042_PI425536763	-2.03766	-3.49055	(sp:P27768) Troponin I, fast skeletal muscle OS=Rattus norvegicus GN=Tnni2 PE=2 SV=2
TC95559	-5.55972	1.60703	[BBH] HNMT_HUMAN (sp:P50135) Histamine N-methyltransferase OS=Homo sapiens GN=HNMT PE=1 SV=1
CUST_21692_PI425536763	-2.60373	-1.87568	(sp:P45520) Actin OS=Leishmania major PE=3 SV=1
CUST_5134_PI425536763	-1.71496	-2.0253	(sp:Q1KL11) Homeobox protein Hox-A2a OS=Takifugu rubripes GN=hoxa2a PE=3 SV=1
CUST_5162_PI425536763	2.60085	1.72232	[BBH] RECO_CANFA (sp:Q8MIH6) Recoverin OS=Canis familiaris GN=RCVRN PE=3 SV=1
CUST_14623_PI425536763	2.29211	2.24483	(sp:Q5R5M2) AP-1 complex subunit gamma-1 OS=Pongo abelii GN=AP1G1 PE=2 SV=1
TC124341	-18.5325	-3.47798	[BBH] CO9A1_HUMAN (sp:P20849) Collagen alpha-1(IX) chain OS=Homo sapiens GN=COL9A1 PE=1 SV=2
CUST_11452_PI425536763	2.26207	1.62004	(sp:O70167) Phosphatidylinositol-4-phosphate 3-kinase C2 domain-containing subunit gamma OS=Mus musculus GN=Pik3c2g PE=2 SV=1
TC108118	1.52825	1.56049	(sp:Q9ER74) Sal-like protein 1 OS=Mus musculus GN=Sall1 PE=1 SV=1
TC101885	-6.16462	1.52081	(sp:Q5RBD7) DnaJ homolog subfamily C member 22 OS=Pongo abelii GN=DNAJC22 PE=2 SV=1
TC107685	-2.42377	-2.50734	Salmo salar Serine/threonine-protein phosphatase 2A catalytic subunit alpha isoform (pp2aa), mRNA
CUST_27892_PI425536763	3.61841	1.69153	(sp:P58397) A disintegrin and metalloproteinase with thrombospondin motifs 12 OS=Homo sapiens GN=ADAMTS12 PE=1 SV=2
TC96348	2.61745	1.60678	(sp:Q1T7C1) Centromere protein K OS=Gallus gallus GN=CENPK PE=1 SV=1
TC116287	-2.14811	-1.5334	Salmo salar aryl hydrocarbon receptor 2 delta (ahr2d), mRNA
CUST_22532_PI425536763	2.61015	2.17147	(sp:P49864) Granzyme K OS=Rattus norvegicus GN=Gzmk PE=1 SV=1
TC95477	3.41561	3.23039
TC114132	-2.34633	-1.62649	(sp:Q5BJJ8) 39S ribosomal protein L51, mitochondrial OS=Danio rerio GN=mrpl51 PE=2 SV=1
CUST_28658_PI425536763	-2.90735	-1.52919	(sp:P06316) Ig lambda chain V-I region BL2 OS=Homo sapiens PE=2 SV=1
TC123523	4.8089	1.84206	[BBH] TRI55_RAT (sp:Q5PQN5) Tripartite motif-containing protein 55 OS=Rattus norvegicus GN=Trim55 PE=2 SV=1
CUST_25472_PI425536763	1.83202	2.20327	(sp:Q5XIT0) Cyclin-dependent kinase-like 2 OS=Rattus norvegicus GN=Cdkl2 PE=2 SV=1
CUST_28078_PI425536763	1.81604	4.19083	(sp:P23388) Multiphosphoryl transfer protein OS=Rhodobacter capsulatus GN=fruB(HI) PE=3 SV=1
TC104627	2.12766	1.75861	(sp:Q7T321) E3 ubiquitin-protein ligase KCMF1 OS=Danio rerio GN=kcmf1 PE=2 SV=1
TC126811	-3.69483	1.92981	(sp:P32918) Apolipoprotein A-I OS=Coturnix coturnix japonica GN=APOA1 PE=1 SV=2
CUST_6175_PI425536763	-1.90408	-1.93606	(sp:O54905) Beta-1,3-galactosyltransferase 2 OS=Mus musculus GN=B3galt2 PE=2 SV=2
TC119540	-1.50367	-1.68438	(sp:P02694) Retinol-binding protein 1 OS=Bos taurus GN=RBP1 PE=1 SV=4
TC108201	1.64893	7.23043	Salmo salar COP9 signalosome complex subunit 8 (csn8), mRNA
CUST_20871_PI425536763	-1.66906	-1.57507	(sp:P53479) Actin, alpha skeletal muscle OS=Cyprinus carpio GN=acta1 PE=2 SV=1
CUST_1166_PI425536763	2.39429	2.97743	(sp:Q96K31) Uncharacterized protein C8orf76 OS=Homo sapiens GN=C8orf76 PE=2 SV=1
CUST_17370_PI425536763	-4.15264	-1.67707	(sp:Q6DYE8) Ectonucleotide pyrophosphatase/phosphodiesterase family member 3 OS=Mus musculus GN=Enpp3 PE=1 SV=1
CUST_27590_PI425536763	2.08831	3.74943	[BBH] MURF_ECOLI (sp:P11880) UDP-N-acetylmuramoyl-tripeptide--D-alanyl-D-alanine ligase OS=Escherichia coli (strain K12) GN=murF PE=1 SV=2
TC102541	-7.06977	1.8123	[BBH] APOA4_BOVIN (sp:Q32PJ2) Apolipoprotein A-IV OS=Bos taurus GN=APOA4 PE=2 SV=1
CUST_3790_PI425536763	2.80702	3.49419	(sp:P34057) Recoverin OS=Mus musculus GN=Rcvrn PE=2 SV=2
CUST_27505_PI425536763	1.91364	1.79899	(sp:P31777) Uncharacterized protein HI0441 OS=Haemophilus influenzae GN=HI0441 PE=1 SV=1
TC114958	-1.87058	-1.85881	(sp:Q8JHH5) Uncharacterized protein C1orf109 homolog OS=Danio rerio GN=zgc:109790 PE=2 SV=3
TC126596	6.36258	-2.45482	(sp:P84751) Ig heavy chain Mem5 (Fragment) OS=Mus musculus PE=1 SV=1
TC101529	-3.37531	-2.34399	(sp:P04632) Calpain small subunit 1 OS=Homo sapiens GN=CAPNS1 PE=1 SV=1
TC99103	-5.69789	1.69436	(sp:Q92747) Actin-related protein 2/3 complex subunit 1A OS=Homo sapiens GN=ARPC1A PE=1 SV=2
CUST_12044_PI425536763	5.07435	3.54591	(sp:P04092) Glucagon-2 OS=Lophius americanus GN=gcg2 PE=1 SV=1
CUST_14593_PI425536763	4.06458	-1.54599	(sp:Q17R06) Ras-related protein Rab-21 OS=Bos taurus GN=RAB21 PE=2 SV=1
CUST_19887_PI425536763	13.3331	-2.74322	(sp:Q86VZ1) P2Y purinoceptor 8 OS=Homo sapiens GN=P2RY8 PE=1 SV=1
CUST_28629_PI425536763	25.1351	-3.59523	[BBH] AOF_ONCMY (sp:P49253) Amine oxidase [flavin-containing] OS=Oncorhynchus mykiss GN=mao PE=2 SV=2
TC104903	-6.04828	-1.57295	(sp:Q9BRT3) Uncharacterized protein C17orf37 OS=Homo sapiens GN=C17orf37 PE=2 SV=1
CUST_9387_PI425536763	-1.94593	-2.26522	(sp:Q8R2R9) AP-3 complex subunit mu-2 OS=Mus musculus GN=Ap3m2 PE=2 SV=1
TC115112	11.0737	-2.98537	(sp:P34995) Prostaglandin E2 receptor EP1 subtype OS=Homo sapiens GN=PTGER1 PE=2 SV=3
TC103595	-2.62254	-1.64885
TC117776	2.71829	-1.5129	predicted protein [Nematostella vectensis]
TC126368	-2.18523	-1.63384	(sp:P06314) Ig kappa chain V-IV region B17 OS=Homo sapiens PE=2 SV=1
TC130111	2.42156	1.91202	(sp:O60443) Non-syndromic hearing impairment protein 5 OS=Homo sapiens GN=DFNA5 PE=1 SV=2
CUST_13288_PI425536763	2.19987	1.51152	(sp:Q15052) Rho guanine nucleotide exchange factor 6 OS=Homo sapiens GN=ARHGEF6 PE=1 SV=2
CUST_11473_PI425536763	3.57688	-1.53596	(sp:Q5DRB6) Protocadherin gamma-A4 OS=Pan troglodytes GN=PCDHGA4 PE=3 SV=1
CUST_11334_PI425536763	10.3787	-1.89744	(sp:A2A935) PR domain zinc finger protein 16 OS=Mus musculus GN=Prdm16 PE=1 SV=1
TC95492	-1.68327	-1.50068	[BBH] PHLA2_SALSA (sp:B5XG43) Pleckstrin homology-like domain family A member 2 OS=Salmo salar GN=phlda2 PE=2 SV=1
CUST_976_PI425536763	2.01509	2.34113	(sp:Q61550) Double-strand-break repair protein rad21 homolog OS=Mus musculus GN=Rad21 PE=1 SV=2
TC114929	1.56165	1.99198	(sp:Q8TF44) C2 calcium-dependent domain-containing protein 4C OS=Homo sapiens GN=C2CD4C PE=2 SV=2
TC113648	1.85414	1.50189	[BBH] SGCE_MOUSE (sp:O70258) Epsilon-sarcoglycan OS=Mus musculus GN=Sgce PE=2 SV=2
TC117883	-6.27522	-2.07301	[BBH] AQP8_HUMAN (sp:O94778) Aquaporin-8 OS=Homo sapiens GN=AQP8 PE=2 SV=2
TC108921	1.79028	1.68845	Salmo salar mammary gland protein-like (LOC100194579), mRNA
TC98029	4.66637	1.51254	hypothetical protein LOC799552 [Danio rerio]
CUST_18128_PI425536763	6.2003	-1.7818	(sp:Q925B0) PRKC apoptosis WT1 regulator protein OS=Mus musculus GN=Pawr PE=1 SV=2
CUST_26846_PI425536763	2.008	1.68557	(sp:Q7TN29) Stromal membrane-associated protein 2 OS=Mus musculus GN=Smap2 PE=1 SV=1
TC114188	-2.63227	-1.74955	Salmo salar jagunal homolog 1-A (jgn1a), mRNA
TC121666	-2.60878	-3.99733	Salmo salar Kunitz-type protease inhibitor 1 (spit1), mRNA
CUST_10989_PI425536763	-1.71701	-1.54192	(sp:Q86TS9) 39S ribosomal protein L52, mitochondrial OS=Homo sapiens GN=MRPL52 PE=2 SV=2
CUST_20722_PI425536763	-2.96679	-1.81751	(sp:Q91483) Parvalbumin beta 2 OS=Salmo salar PE=1 SV=3
TC102496	4.01712	-1.67281
TC116195	-1.64713	-1.9179	(sp:Q9DAS9) Guanine nucleotide-binding protein G(I)/G(S)/G(O) subunit gamma-12 OS=Mus musculus GN=Gng12 PE=1 SV=3
TC130338	-1.64205	-1.64538	Salmo salar Acyl-coenzyme A oxidase 1, peroxisomal (acox1), mRNA
TC105290	2.11462	1.83251	[BBH] P2RY8_CHICK (sp:Q5ZI82) P2Y purinoceptor 8 OS=Gallus gallus GN=P2RY8 PE=2 SV=1
TC109928	1.93364	2.82485	(sp:Q9D0I9) Arginyl-tRNA synthetase, cytoplasmic OS=Mus musculus GN=Rars PE=2 SV=2
CUST_14355_PI425536763	1.64983	1.69052	[BBH] RMP_MOUSE (sp:Q3TLD5) Unconventional prefoldin RPB5 interactor OS=Mus musculus GN=Rmp PE=1 SV=2
TC106145	2.77037	1.60913	(sp:Q7T163) Kinase D-interacting substrate of 220 kDa OS=Danio rerio GN=kidins220 PE=2 SV=2
TC101344	2.4194	1.53839	[BBH] OTX1B_DANRE (sp:Q91994) Homeobox protein OTX1 B OS=Danio rerio GN=otx1b PE=2 SV=1
TC115589	1.65126	1.72737	(sp:Q567E6) Coenzyme Q-binding protein COQ10 homolog B, mitochondrial OS=Danio rerio GN=coq10b PE=2 SV=1
TC126322	3.98425	2.17295	Salmo salar Cell division cycle 2-like protein kinase 6 (cd2l6), mRNA
TC102911	-1.65154	-1.52493	(sp:Q9UJW8) Zinc finger protein 180 OS=Homo sapiens GN=ZNF180 PE=1 SV=2
TC96828	1.60146	2.11483	(sp:Q9JKF8) Dexamethasone-induced Ras-related protein 1 OS=Rattus norvegicus GN=Rasd1 PE=1 SV=1
CUST_11002_PI425536763	2.3838	5.49064	(sp:Q9QXL8) Nucleoside diphosphate kinase 7 OS=Mus musculus GN=Nme7 PE=2 SV=1
CUST_10827_PI425536763	18.124	-2.1378	(sp:Q9UQB3) Catenin delta-2 OS=Homo sapiens GN=CTNND2 PE=1 SV=3
CUST_23760_PI425536763	2.11791	2.26515	(sp:Q5RAT2) Stanniocalcin-2 OS=Pongo abelii GN=STC2 PE=2 SV=1
TC101037	1.74695	3.13945
CUST_25934_PI425536763	2.70477	-1.63243	(sp:Q60575) Kinesin-like protein KIF1B OS=Mus musculus GN=Kif1b PE=1 SV=2
TC130097	-12.8419	3.24008	(sp:P53790) Sodium/glucose cotransporter 1 OS=Rattus norvegicus GN=Slc5a1 PE=2 SV=1
CUST_21984_PI425536763	1.63797	1.66795	(sp:Q5ZMT7) Uncharacterized aarF domain-containing protein kinase 1 OS=Gallus gallus GN=ADCK1 PE=2 SV=1
TC105329	-7.05601	1.65207
CUST_3607_PI425536763	2.36495	1.53278	[BBH] DDX31_HUMAN (sp:Q9H8H2) Probable ATP-dependent RNA helicase DDX31 OS=Homo sapiens GN=DDX31 PE=1 SV=2
TC97918	-5.15589	-1.51683	(sp:B5X737) Tumor necrosis factor alpha-induced protein 8-like protein 2 OS=Salmo salar GN=tnfaip8l2 PE=2 SV=1
TC127754	-7.95015	1.79978	(sp:Q7Z304) MAM domain-containing protein 2 OS=Homo sapiens GN=MAMDC2 PE=2 SV=2
TC112193	-5.4873	1.77	(sp:P16646) Peripheral myelin protein 22 OS=Mus musculus GN=Pmp22 PE=1 SV=2
CUST_20927_PI425536763	1.65672	1.53692	(sp:Q6IM78) DNA topoisomerase I, mitochondrial OS=Rattus norvegicus GN=Top1mt PE=2 SV=1
CUST_19193_PI425536763	16.9838	-1.68085	(sp:Q68FQ4) Uncharacterized protein C11orf70 homolog OS=Rattus norvegicus PE=2 SV=1
TC103911	1.73007	1.93611
CUST_6967_PI425536763	2.76917	1.63549	[BBH] LSG1_DANRE (sp:Q6NY89) Large subunit GTPase 1 homolog OS=Danio rerio GN=lsg1 PE=2 SV=1
CUST_25576_PI425536763	5.83496	1.72652	(sp:P12368) cAMP-dependent protein kinase type II-alpha regulatory subunit OS=Rattus norvegicus GN=Prkar2a PE=1 SV=3
TC111391	-2.76098	-14.6959	(sp:O60844) Zymogen granule membrane protein 16 OS=Homo sapiens GN=ZG16 PE=1 SV=1
TC102291	3.23475	1.88797	[BBH] KLOT_MACFA (sp:Q8WP17) Klotho OS=Macaca fascicularis GN=KL PE=2 SV=1
TC122451	1.83907	2.81278
CUST_28544_PI425536763	3.32812	2.37166	(sp:Q9JIR0) Peripheral-type benzodiazepine receptor-associated protein 1 OS=Rattus norvegicus GN=Bzrap1 PE=1 SV=2
CUST_25856_PI425536763	10.3358	-1.64325	(sp:A2AN08) E3 ubiquitin-protein ligase UBR4 OS=Mus musculus GN=Ubr4 PE=1 SV=1
CUST_17504_PI425536763	-2.78852	-2.40338	[BBH] KCD12_HUMAN (sp:Q96CX2) BTB/POZ domain-containing protein KCTD12 OS=Homo sapiens GN=KCTD12 PE=1 SV=1
TC117392	5.20538	-1.69622	(sp:Q6ZMW3) Echinoderm microtubule-associated protein-like 6 OS=Homo sapiens GN=EML6 PE=2 SV=2
CUST_27529_PI425536763	-1.66704	-1.53139	(sp:Q5PQN9) 39S ribosomal protein L38, mitochondrial OS=Rattus norvegicus GN=Mrpl38 PE=2 SV=2
CUST_16368_PI425536763	-7.59914	1.57592	(sp:P53790) Sodium/glucose cotransporter 1 OS=Rattus norvegicus GN=Slc5a1 PE=2 SV=1
CUST_14145_PI425536763	2.88555	1.89025	(sp:Q4JIJ3) Methionine synthase OS=Bos taurus GN=MTR PE=2 SV=1
CUST_22882_PI425536763	1.91201	1.59146	(sp:O94988) Protein FAM13A OS=Homo sapiens GN=FAM13A PE=1 SV=1
TC102471	1.5113	2.0738	(sp:P62311) U6 snRNA-associated Sm-like protein LSm3 OS=Mus musculus GN=Lsm3 PE=2 SV=2
TC114024	11.1787	-1.57667
CUST_28318_PI425536763	1.60078	1.70757	(sp:Q2HJD7) 3-hydroxyisobutyrate dehydrogenase, mitochondrial OS=Bos taurus GN=HIBADH PE=2 SV=1
CUST_25390_PI425536763	1.95201	2.36785	(sp:Q8K1S3) Netrin receptor UNC5B OS=Mus musculus GN=Unc5b PE=1 SV=1
CUST_14080_PI425536763	3.58719	1.75837	(sp:Q29RL2) Cysteine and histidine-rich domain-containing protein 1 OS=Bos taurus GN=CHORDC1 PE=2 SV=1
TC127591	1.68659	1.70503
CUST_22647_PI425536763	2.08507	1.97555	(sp:Q9HCU4) Cadherin EGF LAG seven-pass G-type receptor 2 OS=Homo sapiens GN=CELSR2 PE=1 SV=1
TC101958	-8.90006	1.73956
CUST_191_PI425708691	-4.01576	-3.80665	calpain
TC109515	-2.6743	-2.02538	(sp:Q8TE68) Epidermal growth factor receptor kinase substrate 8-like protein 1 OS=Homo sapiens GN=EPS8L1 PE=1 SV=2
CUST_21617_PI425536763	-7.42067	-2.61018	(sp:Q9PVK5) L-lactate dehydrogenase A chain OS=Danio rerio GN=ldha PE=2 SV=3
TC130614	3.86802	2.12897	PREDICTED: hypothetical protein [Mus musculus]
CUST_27822_PI425536763	9.58891	-1.58736	(sp:Q8NCX0) Coiled-coil domain-containing protein 150 OS=Homo sapiens GN=CCDC150 PE=2 SV=2
CUST_20453_PI425536763	-3.28301	-2.18335	(sp:Q08D91) Keratin, type II cytoskeletal 75 OS=Bos taurus GN=KRT75 PE=2 SV=1
TC130513	4.47514	-1.79493
TC97324	1.93724	1.58022	[BBH] IIGP5_BOVIN (sp:Q32KW9) Interferon-inducible GTPase 5 OS=Bos taurus GN=IRGC PE=2 SV=1
CUST_17478_PI425536763	1.64914	1.69429	(sp:P62046) Leucine-rich repeat and calponin homology domain-containing protein 1 OS=Mus musculus GN=Lrch1 PE=1 SV=1
CUST_19291_PI425536763	3.87518	-1.67168	(sp:Q6P5L7) Arginine and glutamate-rich protein 1-A OS=Danio rerio GN=arglu1a PE=2 SV=1
CUST_3100_PI425536763	-9.50739	2.5434	(sp:P14748) Glutamate decarboxylase 1 OS=Felis catus GN=GAD1 PE=2 SV=3
TC110085	-3.70257	1.5794	(sp:Q5SPR8) N-acetyltransferase ESCO2 OS=Danio rerio GN=esco2 PE=2 SV=1
TC102157	-12.3634	-1.88504
TC120952	-11.2025	1.73079	[BBH] CAPG_RAT (sp:Q6AYC4) Macrophage-capping protein OS=Rattus norvegicus GN=Capg PE=1 SV=1
TC114077	3.52662	1.79181	Danio rerio activin receptor IIa (acvr2a), mRNA
CUST_17855_PI425536763	12.545	1.81527	(sp:Q5VWP3) Uncharacterized protein C6orf142 OS=Homo sapiens GN=C6orf142 PE=2 SV=2
TC105553	-24.1811	-1.68313	hypothetical protein LOC100192207 [Danio rerio]
CUST_14959_PI425536763	4.2568	-1.50796	(sp:P49187) Mitogen-activated protein kinase 10 OS=Rattus norvegicus GN=Mapk10 PE=1 SV=2
TC103462	-40.7119	1.55669	(sp:P31579) Low choriolytic enzyme OS=Oryzias latipes GN=lce PE=1 SV=1
CUST_24485_PI425536763	3.17497	1.51176	(sp:P59108) Copine-2 OS=Mus musculus GN=Cpne2 PE=2 SV=1
TC130055	1.98238	1.90266	(sp:P19139) Casein kinase II subunit alpha OS=Rattus norvegicus GN=Csnk2a1 PE=1 SV=2
TC127708	1.9409	1.86307
CUST_15148_PI425536763	2.65676	1.69414	[BBH] REEP2_DANRE (sp:Q4KMI4) Receptor expression-enhancing protein 2 OS=Danio rerio GN=reep2 PE=2 SV=1
CUST_623_PI425536763	-4.1568	-1.50549	(sp:Q28452) Quinone oxidoreductase OS=Lama guanicoe GN=CRYZ PE=2 SV=1
CUST_7012_PI425536763	-3.38476	-2.29467	[BBH] H33_XENTR (sp:Q6P823) Histone H3.3 OS=Xenopus tropicalis GN=TGas113e22.1 PE=1 SV=3
CUST_24256_PI425536763	2.03803	2.54852	(sp:A5PN09) Ubiquitin carboxyl-terminal hydrolase 20 OS=Danio rerio GN=usp20 PE=3 SV=1
TC101005	1.77324	3.16664	Salmo salar archease (arch), mRNA
TC124365	3.28836	1.87053	(sp:P20794) Serine/threonine-protein kinase MAK OS=Homo sapiens GN=MAK PE=2 SV=2
TC110921	-1.59144	-1.50938
CUST_22974_PI425536763	3.69245	2.45693	(sp:Q9ESN9) C-Jun-amino-terminal kinase-interacting protein 3 OS=Mus musculus GN=Mapk8ip3 PE=1 SV=1
TC106010	3.5756	-1.53239	[BBH] CG052_XENTR (sp:Q0P4Y1) Putative N-acetyltransferase C7orf52 homolog OS=Xenopus tropicalis PE=2 SV=1
TC115952	2.22786	14.5006	(sp:Q98917) Melanocyte protein Pmel 17 OS=Gallus gallus GN=SILV PE=1 SV=3
CUST_28285_PI425536763	3.44691	-1.62754	(sp:B1AK53) Espin OS=Homo sapiens GN=ESPN PE=1 SV=1
TC97882	-14.083	1.84399	[BBH] SXT2_TAKPA (sp:Q90WJ9) Saxitoxin and tetrodotoxin-binding protein 2 OS=Takifugu pardalis GN=psbp2 PE=1 SV=1
CUST_10792_PI425536763	15.5091	-2.46726	(sp:Q86UY8) 5'-nucleotidase domain-containing protein 3 OS=Homo sapiens GN=NT5DC3 PE=2 SV=1
CUST_25504_PI425536763	2.62567	3.06548	(sp:Q9DBC0) Selenoprotein O OS=Mus musculus GN=Selo PE=1 SV=3
CUST_16184_PI425536763	1.73434	2.37392	(sp:Q8IWZ3) Ankyrin repeat and KH domain-containing protein 1 OS=Homo sapiens GN=ANKHD1 PE=1 SV=1
CUST_23438_PI425536763	2.77435	2.63327	(sp:Q4KLH3) Opioid growth factor receptor-like protein 1 OS=Rattus norvegicus GN=Ogfrl1 PE=2 SV=1
CUST_22591_PI425536763	-4.68204	-1.72432	(sp:P09758) Tumor-associated calcium signal transducer 2 OS=Homo sapiens GN=TACSTD2 PE=1 SV=3
TC113939	-1.59488	-1.71966	(sp:Q7Z3U7) Protein MON2 homolog OS=Homo sapiens GN=MON2 PE=1 SV=2
CUST_5693_PI425536763	4.16111	2.17333	(sp:P58406) Histamine H3 receptor OS=Mus musculus GN=Hrh3 PE=2 SV=1
CUST_20650_PI425536763	-49.3728	-2.0793	(sp:Q05306) Collagen alpha-1(X) chain OS=Mus musculus GN=Col10a1 PE=2 SV=1
CUST_5760_PI425536763	2.38689	1.63802	(sp:Q9D1M7) Peptidyl-prolyl cis-trans isomerase FKBP11 OS=Mus musculus GN=Fkbp11 PE=2 SV=1
CUST_25385_PI425536763	2.04593	4.0812	(sp:Q9LR47) Type I inositol-1,4,5-trisphosphate 5-phosphatase CVP2 OS=Arabidopsis thaliana GN=CVP2 PE=1 SV=2
CUST_12433_PI425536763	4.19273	3.60135	(sp:Q80TS3) Latrophilin-3 OS=Mus musculus GN=Lphn3 PE=1 SV=3
CUST_21708_PI425536763	-9.26279	1.61953	(sp:P33434) 72 kDa type IV collagenase OS=Mus musculus GN=Mmp2 PE=2 SV=1
TC96202	-12.552	-1.72975	(sp:P47954) Glutathione S-transferase P OS=Cricetulus migratorius GN=GSTP1 PE=2 SV=2
CUST_12545_PI425536763	2.36149	1.62462	(sp:P53420) Collagen alpha-4(IV) chain OS=Homo sapiens GN=COL4A4 PE=1 SV=3
TC102477	-4.24812	1.56565	(sp:B1H3D5) Poly(U)-specific endoribonuclease OS=Xenopus tropicalis GN=endou PE=2 SV=1
CUST_24720_PI425536763	1.8202	1.78012	(sp:Q6GPQ5) Diphthamide biosynthesis protein 1 OS=Xenopus laevis GN=dph1 PE=2 SV=2
CUST_23020_PI425536763	2.33311	1.85024	(sp:Q7Z5J8) Ankyrin and armadillo repeat-containing protein OS=Homo sapiens GN=ANKAR PE=2 SV=2
TC107725	-1.56944	-1.62658	(sp:P51523) Zinc finger protein 84 OS=Homo sapiens GN=ZNF84 PE=2 SV=2
TC126447	1.63652	1.64675	Salmo salar Acidic leucine-rich nuclear phosphoprotein 32 family member B (an32b), mRNA
CUST_18460_PI425536763	3.24927	2.08267	(sp:Q8AV58) Protein sidekick-1 OS=Gallus gallus GN=SDK1 PE=2 SV=1
TC103636	-4.46601	1.84877	(sp:Q8HZM6) Annexin A1 OS=Equus caballus GN=ANXA1 PE=2 SV=3
CUST_1712_PI425536763	2.09931	1.79653	[BBH] BFSP2_HUMAN (sp:Q13515) Phakinin OS=Homo sapiens GN=BFSP2 PE=1 SV=1
CUST_459_PI425536763	-36.3858	2.51493	(sp:P55091) Chymotrypsin-C OS=Rattus norvegicus GN=Ctrc PE=1 SV=1

## Sheet: 3week+Liver_2way ANOVA_Diet_FDR
ProbeName	FC ([3week-Plant-based] vs [3week-Marine])	FC ([Liver-Plant-based] vs [Liver-Marine])	Description
CUST_22350_PI425536763	2.58334	-1.52839	(sp:Q99KJ0) UBX domain-containing protein 2A OS=Mus musculus GN=Ubxn2a PE=2 SV=1
CUST_10068_PI425536763	-3.80158	-1.64104	(sp:Q02809) Procollagen-lysine,2-oxoglutarate 5-dioxygenase 1 OS=Homo sapiens GN=PLOD1 PE=1 SV=2
CUST_13931_PI425536763	-2.78669	-4.67789	(sp:P19237) Troponin I, slow skeletal muscle OS=Homo sapiens GN=TNNI1 PE=1 SV=3
CUST_9242_PI425536763	-1.95779	-3.07094	[BBH] CHSTB_RAT (sp:P69478) Carbohydrate sulfotransferase 11 OS=Rattus norvegicus GN=Chst11 PE=1 SV=1
CUST_17488_PI425536763	1.67726	1.58326	(sp:Q61409) cGMP-inhibited 3',5'-cyclic phosphodiesterase B OS=Mus musculus GN=Pde3b PE=1 SV=2
TC113089	-6.53051	-3.05878	[BBH] DPEP1_BOVIN (sp:Q3SZM7) Dipeptidase 1 OS=Bos taurus GN=DPEP1 PE=2 SV=1
TC101939	-2.94267	-1.50059	(sp:Q7ZUS4) Cytosolic sulfotransferase 2 OS=Danio rerio GN=sult1st2 PE=1 SV=1
CUST_8498_PI425536763	-4.16605	-1.75455	(sp:Q3V129) Serine/threonine-protein kinase ULK4 OS=Mus musculus GN=Ulk4 PE=2 SV=2
TC96492	3.78889	1.62473
TC100016	-13.7048	2.24693
CUST_19285_PI425536763	5.19176	1.64406	[BBH] HERC2_MOUSE (sp:Q4U2R1) Probable E3 ubiquitin-protein ligase HERC2 OS=Mus musculus GN=Herc2 PE=1 SV=2
TC103579	-2.55299	-1.52369	Salmo salar disulfide-isomerase A5 (pdia5), mRNA
TC103666	-3.43414	-1.55083	(sp:Q6TEL3) CDC42 small effector protein 1 OS=Danio rerio GN=cdc42se1 PE=2 SV=1
TC107501	1.67488	1.58842	Salmo salar Synuclein (syu), mRNA
CUST_7532_PI425536763	-4.03121	1.52084	(sp:Q8TDQ7) Glucosamine-6-phosphate isomerase 2 OS=Homo sapiens GN=GNPDA2 PE=1 SV=1
CUST_9909_PI425536763	-3.14975	-1.61312	(sp:Q13643) Four and a half LIM domains protein 3 OS=Homo sapiens GN=FHL3 PE=1 SV=4
TC96727	-51.4355	-2.08699	(sp:Q29461) Chymotrypsin-like elastase family member 2A OS=Bos taurus GN=CELA2A PE=2 SV=1
CUST_24651_PI425536763	-8.01571	1.62165	(sp:Q63699) Cell division protein kinase 2 OS=Rattus norvegicus GN=Cdk2 PE=2 SV=1
TC101639	1.51173	1.55403	PREDICTED: Taeniopygia guttata zinc finger E-box binding homeobox 2 (LOC100220433), mRNA
TC130678	22.2294	1.64866	(sp:Q98SN8) Protein transport protein Sec61 subunit alpha isoform B OS=Oncorhynchus mykiss GN=sec61ab PE=2 SV=3
CUST_21372_PI425536763	-3.88902	-1.70954	(sp:Q93088) Betaine--homocysteine S-methyltransferase 1 OS=Homo sapiens GN=BHMT PE=1 SV=2
CUST_21647_PI425536763	18.1572	2.25589	(sp:Q6TDU1) Methylated-DNA--protein-cysteine methyltransferase OS=Canis familiaris GN=MGMT PE=2 SV=1
CUST_16667_PI425536763	-4.21362	-1.64991	(sp:O76062) Delta(14)-sterol reductase OS=Homo sapiens GN=TM7SF2 PE=2 SV=3
TC102071	-3.22792	-1.97189	PREDICTED: hypothetical protein [Oryctolagus cuniculus]
CUST_23881_PI425536763	2.57191	1.92861	(sp:B0JZD0) Choline transporter-like protein 5 OS=Xenopus tropicalis GN=slc44a5 PE=2 SV=1
CUST_11812_PI425536763	28.9464	2.1642	(sp:Q92611) ER degradation-enhancing alpha-mannosidase-like 1 OS=Homo sapiens GN=EDEM1 PE=1 SV=1
TC103891	11.359	1.71911
TC124314	2.91081	1.50698
TC114964	3.61815	6.23145	(sp:Q6PBI2) Pancreatic progenitor cell differentiation and proliferation factor B OS=Danio rerio GN=ppdpfb PE=2 SV=1
TC120637	-5.04215	1.50065	Salmo salar Interferon-induced protein 44 (ifi44), mRNA
CUST_19822_PI425536763	1.62448	2.30156	(sp:A2BFP5) Solute carrier family 12 member 9 OS=Danio rerio GN=slc12a9 PE=3 SV=1
CUST_20693_PI425536763	-4.76688	-1.56064	(sp:O35763) Moesin OS=Rattus norvegicus GN=Msn PE=1 SV=3
TC108786	-3.03005	-1.58662	[BBH] ACT2_XENLA (sp:P10995) Actin, alpha sarcomeric/cardiac OS=Xenopus laevis PE=2 SV=1
TC127156	1.91341	2.45929	(sp:P19204) Calsequestrin-1 OS=Gallus gallus GN=CASQ1 PE=1 SV=1
CUST_635_PI425536763	2.82081	3.06362	(sp:Q96IR7) 4-hydroxyphenylpyruvate dioxygenase-like protein OS=Homo sapiens GN=HPDL PE=1 SV=1
TC118343	2.07481	4.26878	(sp:Q98SR9) Twisted gastrulation protein homolog 1-B OS=Danio rerio GN=twsg1b PE=2 SV=1
CUST_10114_PI425536763	-2.57555	-1.93165	(sp:Q8BTY1) Kynurenine--oxoglutarate transaminase 1 OS=Mus musculus GN=Ccbl1 PE=2 SV=1
TC107602	2.82798	3.12194
TC115301	3.80855	1.59047	(sp:Q9QUG9) RAS guanyl-releasing protein 2 OS=Mus musculus GN=Rasgrp2 PE=1 SV=2
CUST_8442_PI425536763	-3.85396	-1.64021	[BBH] LGUL_RAT (sp:Q6P7Q4) Lactoylglutathione lyase OS=Rattus norvegicus GN=Glo1 PE=1 SV=3
CUST_20446_PI425536763	-13.6267	-1.50818	(sp:P80314) T-complex protein 1 subunit beta OS=Mus musculus GN=Cct2 PE=1 SV=4
CUST_27082_PI425536763	27.5843	2.223	(sp:Q8K4J0) Protein artemis OS=Mus musculus GN=Dclre1c PE=2 SV=2
TC128866	1.58916	2.89934	[BBH] PGBD4_HUMAN (sp:Q96DM1) PiggyBac transposable element-derived protein 4 OS=Homo sapiens GN=PGBD4 PE=2 SV=3
TC132083	-3.15207	-1.88882	[BBH] KI18A_HUMAN (sp:Q8NI77) Kinesin-like protein KIF18A OS=Homo sapiens GN=KIF18A PE=1 SV=2
CUST_140_PI425708691	15.6001	2.15674	(sp:P49716) CCAAT/enhancer-binding protein delta OS=Homo sapiens GN=CEBPD PE=1 SV=2
CUST_1910_PI425536763	8.52994	2.03448	[BBH] MB212_DANRE (sp:Q8UUZ1) Protein mab-21-like 2 OS=Danio rerio GN=mab21l2 PE=2 SV=1
TC118259	-2.37338	-1.68944	(sp:Q08509) Epidermal growth factor receptor kinase substrate 8 OS=Mus musculus GN=Eps8 PE=1 SV=1
CUST_24718_PI425536763	3.6542	1.50381	(sp:Q09YI9) Hepatocyte growth factor receptor OS=Ovis aries GN=MET PE=3 SV=1
TC126891	-3.57707	-1.72158
CUST_12559_PI425536763	2.09564	1.63505	(sp:Q9P2M4) TBC1 domain family member 14 OS=Homo sapiens GN=TBC1D14 PE=1 SV=3
TC115791	-6.92269	1.60525	[BBH] AVR4_CHICK (sp:P56734) Avidin-related protein 4/5 OS=Gallus gallus GN=AVR4 PE=1 SV=1
CUST_15413_PI425536763	5.29134	1.65453	(sp:Q9P2D1) Chromodomain-helicase-DNA-binding protein 7 OS=Homo sapiens GN=CHD7 PE=1 SV=3
CUST_24907_PI425536763	-2.40675	-1.92285	(sp:Q8WY98) UPF0546 membrane protein C1orf91 OS=Homo sapiens GN=C1orf91 PE=2 SV=1
CUST_18487_PI425536763	-1.96352	-1.59977	(sp:O54940) BCL2/adenovirus E1B 19 kDa protein-interacting protein 2 OS=Mus musculus GN=Bnip2 PE=1 SV=1
TC105428	-1.83348	-1.57968	PREDICTED: hypothetical protein [Danio rerio]
TC125037	-4.30027	-2.37752	Salmo salar Pro-neuregulin-4, membrane-bound isoform (nrg4), mRNA
TC124384	2.61746	2.48863
TC105393	-12.539	1.7493	(sp:Q9CQJ7) Securin OS=Mus musculus GN=Pttg1 PE=1 SV=1
TC101128	3.69129	2.68461	(sp:P28663) Beta-soluble NSF attachment protein OS=Mus musculus GN=Napb PE=1 SV=2
CUST_2667_PI425536763	1.92089	1.82169	(sp:Q62871) Cytoplasmic dynein 1 intermediate chain 2 OS=Rattus norvegicus GN=Dync1i2 PE=1 SV=1
CUST_13809_PI425536763	-7.49937	-1.56865	(sp:Q9DEX7) Fatty acid desaturase 2 OS=Danio rerio GN=fads2 PE=2 SV=1
TC107867	2.28955	2.03951
CUST_13115_PI425536763	-4.36461	-1.5121	(sp:P17178) Sterol 26-hydroxylase, mitochondrial OS=Rattus norvegicus GN=Cyp27a1 PE=1 SV=1
CUST_2568_PI425536763	3.53447	1.65648	[BBH] VAMP4_MOUSE (sp:O70480) Vesicle-associated membrane protein 4 OS=Mus musculus GN=Vamp4 PE=1 SV=1
CUST_2767_PI425536763	20.04	2.23978	(sp:P08461) Dihydrolipoyllysine-residue acetyltransferase component of pyruvate dehydrogenase complex, mitochondrial OS=Rattus norvegicus GN=Dlat PE=1 SV=3
CUST_8300_PI425536763	-6.47727	-2.15645	(sp:Q91641) Thyroid hormone-induced protein B OS=Xenopus laevis PE=2 SV=2
CUST_15365_PI425536763	1.56351	1.65853	[BBH] MARH6_HUMAN (sp:O60337) E3 ubiquitin-protein ligase MARCH6 OS=Homo sapiens GN=MARCH6 PE=1 SV=2
CUST_16362_PI425536763	2.09224	1.96271	(sp:A4IF62) DNA-directed RNA polymerase III subunit RPC1 OS=Bos taurus GN=POLR3A PE=2 SV=1
TC130714	-24.5162	1.71842	(sp:Q8CJ91) CD209 antigen-like protein B OS=Mus musculus GN=Cd209b PE=1 SV=2
CUST_17045_PI425536763	19.9631	2.01911	[BBH] RNZ2_PANTR (sp:Q9GL72) Zinc phosphodiesterase ELAC protein 2 OS=Pan troglodytes GN=ELAC2 PE=2 SV=1
CUST_9303_PI425536763	-4.09612	-1.65768	(sp:Q6DG32) Solute carrier family 25 member 36-A OS=Danio rerio GN=slc25a36a PE=2 SV=1
CUST_1085_PI425536763	1.79627	1.50084	(sp:Q4R761) V-type proton ATPase subunit E 1 OS=Macaca fascicularis GN=ATP6V1E1 PE=2 SV=1
TC109185	-3.47263	1.58966	[BBH] DRAM1_MOUSE (sp:Q9DC58) DNA damage-regulated autophagy modulator protein 1 OS=Mus musculus GN=Dram1 PE=2 SV=2
CUST_422_PI425536763	-16.929	1.51802	(sp:P00732) Carboxypeptidase B OS=Bos taurus GN=CPB1 PE=1 SV=2
CUST_10629_PI425536763	6.84559	1.71352	(sp:Q4KLL0) Transcription elongation factor A protein 1 OS=Rattus norvegicus GN=Tcea1 PE=2 SV=1
CUST_18508_PI425536763	-3.27289	-1.79258	(sp:Q59I64) Y+L amino acid transporter 2 OS=Danio rerio GN=slc7a6 PE=2 SV=1
TC112374	-11.8033	1.52358	[BBH] PRI1_HUMAN (sp:P49642) DNA primase small subunit OS=Homo sapiens GN=PRIM1 PE=1 SV=1
TC121610	1.72943	1.89007	Danio rerio zgc:85717 (zgc:85717), mRNA
TC102468	-3.71444	-3.56008	[BBH] NATTE_THANI (sp:Q66S03) Nattectin OS=Thalassophryne nattereri PE=2 SV=1
TC101771	1.50135	1.50967	(sp:Q96S82) Ubiquitin-like protein 7 OS=Homo sapiens GN=UBL7 PE=1 SV=2
TC121849	-2.15846	-1.60927	[BBH] CAV2_TAKRU (sp:Q9YGM9) Caveolin-2 OS=Takifugu rubripes GN=cav2 PE=3 SV=1
CUST_2979_PI425536763	-5.8027	-1.71617	(sp:P31949) Protein S100-A11 OS=Homo sapiens GN=S100A11 PE=1 SV=2
CUST_20751_PI425536763	-10.32	1.68857	(sp:P09645) Tubulin alpha-8 chain (Fragment) OS=Gallus gallus PE=3 SV=1
CUST_18467_PI425536763	2.0293	1.90811	(sp:Q9BWE0) Replication initiator 1 OS=Homo sapiens GN=REPIN1 PE=1 SV=1
TC115344	-3.03304	1.5778	(sp:A4IIT5) Olfactomedin-like protein 2A OS=Xenopus tropicalis GN=olfml2a PE=2 SV=1
CUST_10177_PI425536763	-6.40333	-3.00767	(sp:P42166) Lamina-associated polypeptide 2, isoform alpha OS=Homo sapiens GN=TMPO PE=1 SV=2
TC121848	2.0641	2.52285
CUST_20646_PI425536763	-8.42406	1.63399	(sp:Q2TBX5) Translocon-associated protein subunit delta OS=Bos taurus GN=SSR4 PE=2 SV=1
CUST_6244_PI425536763	2.372	1.59483	[BBH] T161B_DANRE (sp:Q7SY10) Transmembrane protein 161B OS=Danio rerio GN=tmem161b PE=2 SV=1
CUST_13051_PI425536763	37.0517	1.79937	(sp:P51827) AF4/FMR2 family member 3 OS=Mus musculus GN=Aff3 PE=2 SV=2
TC100569	-7.32707	-1.81313	(sp:Q8WNY1) Gremlin-1 OS=Macaca mulatta GN=GREM1 PE=2 SV=1
CUST_14886_PI425536763	2.60396	1.63413	(sp:Q91XS1) Myotubularin-related protein 4 OS=Mus musculus GN=Mtmr4 PE=1 SV=1
CUST_26202_PI425536763	-8.73775	-1.53403	(sp:Q6GN01) Solute carrier family 2, facilitated glucose transporter member 10 OS=Xenopus laevis GN=slc2a10 PE=2 SV=1
CUST_10610_PI425536763	-2.48501	-2.93944	(sp:Q3TGF2) Protein FAM107B OS=Mus musculus GN=Fam107b PE=2 SV=2
CUST_24866_PI425536763	-1.64086	-1.93798	(sp:Q7TPK1) E3 ubiquitin-protein ligase UHRF1 OS=Rattus norvegicus GN=Uhrf1 PE=2 SV=2
TC111639	21.4993	1.70065	conserved hypothetical protein [Streptococcus pneumoniae MLV-016]
CUST_12228_PI425536763	-2.15965	-2.01411	(sp:Q9DAX2) Lipid phosphate phosphohydrolase 2 OS=Mus musculus GN=Ppap2c PE=1 SV=1
CUST_889_PI425536763	1.70988	1.71753	(sp:Q42586) Uridine 5'-monophosphate synthase OS=Arabidopsis thaliana GN=PYRE-F PE=2 SV=2
CUST_7724_PI425536763	3.17105	1.50227	[BBH] CEBPG_BOVIN (sp:Q3T0B9) CCAAT/enhancer-binding protein gamma OS=Bos taurus GN=CEBPG PE=2 SV=1
TC97909	3.87984	2.05687
CUST_10305_PI425536763	3.82064	1.52741	(sp:Q920Q4) Vacuolar protein sorting-associated protein 16 homolog OS=Mus musculus GN=Vps16 PE=1 SV=2
CUST_303_PI425536763	3.20114	2.23733	[BBH] SPEF2_RAT (sp:Q9R095) Sperm flagellar protein 2 OS=Rattus norvegicus GN=Spef2 PE=2 SV=2
CUST_18465_PI425536763	1.8769	1.51922	(sp:Q2PFD7) PH and SEC7 domain-containing protein 3 OS=Mus musculus GN=Psd3 PE=1 SV=2
CUST_27990_PI425536763	3.59346	1.8044	(sp:Q8BWD8) Cell division protein kinase 19 OS=Mus musculus GN=Cdk19 PE=2 SV=1
TC113347	1.61375	2.56358	(sp:P47773) Heat shock cognate 71 kDa protein OS=Ictalurus punctatus GN=hsc70 PE=2 SV=1
CUST_9960_PI425536763	2.31074	1.53292	(sp:Q9D7I5) Phospholysine phosphohistidine inorganic pyrophosphate phosphatase OS=Mus musculus GN=Lhpp PE=2 SV=1
TC115617	-9.74589	1.58712	(sp:P79733) Ribonucleoside-diphosphate reductase subunit M2 OS=Danio rerio GN=rrm2 PE=1 SV=1
CUST_14241_PI425536763	6.82866	-1.56721	(sp:P08413) Calcium/calmodulin-dependent protein kinase type II subunit beta OS=Rattus norvegicus GN=Camk2b PE=1 SV=1
TC125355	2.03244	2.12563	(sp:Q7SXC6) SLAIN motif-containing protein-like OS=Danio rerio GN=zgc:66447 PE=2 SV=1
CUST_24441_PI425536763	58.4004	2.15488	(sp:Q6NXH8) Uncharacterized protein C12orf26 homolog OS=Mus musculus PE=2 SV=1
CUST_801_PI425536763	2.89197	1.52378	[BBH] TPH_XENLA (sp:Q92142) Tryptophan 5-hydroxylase OS=Xenopus laevis GN=tph PE=2 SV=1
CUST_24283_PI425536763	1.98877	2.39621	(sp:Q6DGP8) Neuritin OS=Danio rerio GN=nrn1 PE=2 SV=1
CUST_4948_PI425536763	-2.85605	-1.91375	[BBH] CLD24_HUMAN (sp:A6NM45) Putative claudin-24 OS=Homo sapiens GN=CLDN24 PE=5 SV=1
TC96661	1.61021	2.26856	Oncorhynchus mykiss UDP-N-acetylglucosamine transferase subunit alg13 (alg13), mRNA
TC121643	-2.02846	-3.16227	(sp:P05065) Fructose-bisphosphate aldolase A OS=Rattus norvegicus GN=Aldoa PE=1 SV=2
TC119641	1.65819	1.52363
TC100394	-19.1847	3.04906
CUST_3992_PI425536763	-3.55724	1.59287	(sp:O60234) Glia maturation factor gamma OS=Homo sapiens GN=GMFG PE=1 SV=1
TC110611	3.50379	1.56025
TC119037	-3.50882	-1.57237	(sp:Q9DGI3) Thioredoxin OS=Ictalurus punctatus GN=txn PE=3 SV=1
TC129769	2.39118	2.41785	Salmo salar Transmembrane protein 149 (tm149), mRNA
CUST_24031_PI425536763	32.6757	2.20291	(sp:O42342) Transcription factor Sox-7 OS=Xenopus laevis GN=sox7 PE=2 SV=1
TC101882	-6.53282	1.55485	(sp:Q9R2C1) Stress-associated endoplasmic reticulum protein 1 OS=Rattus norvegicus GN=Serp1 PE=1 SV=2
TC100523	-7.16432	-1.77887	[BBH] TEX12_HUMAN (sp:Q9BXU0) Testis-expressed sequence 12 protein OS=Homo sapiens GN=TEX12 PE=2 SV=1
CUST_11673_PI425536763	-2.99837	-1.67521	(sp:Q9WTY2) GTP-binding protein REM 2 OS=Rattus norvegicus GN=Rem2 PE=1 SV=2
CUST_20267_PI425536763	3.27526	2.08879	(sp:Q5TYW4) Neuroblastoma-amplified sequence OS=Danio rerio GN=nbas PE=2 SV=1
TC130230	-54.7296	-1.92058	(sp:P08125) Collagen alpha-1(X) chain OS=Gallus gallus GN=COL10A1 PE=1 SV=4
TC132267	4.29932	2.7496
TC101727	1.78428	2.2953
TC95093	-54.7937	1.76157	(sp:P35032) Trypsin-2 (Fragment) OS=Salmo salar PE=2 SV=1
TC95017	-72.6081	2.76861	(sp:P35031) Trypsin-1 OS=Salmo salar PE=1 SV=1
TC96486	1.84473	2.46866	(sp:P29294) Myosin light chain kinase, smooth muscle OS=Oryctolagus cuniculus GN=MYLK PE=1 SV=2
CUST_27497_PI425536763	-4.5415	1.56782	(sp:P26885) Peptidyl-prolyl cis-trans isomerase FKBP2 OS=Homo sapiens GN=FKBP2 PE=1 SV=2
TC103607	-41.1427	1.55402	(sp:P40148) Osteocalcin OS=Sparus aurata GN=bglap PE=1 SV=2
CUST_9566_PI425536763	-9.62129	1.77894	(sp:Q6NU40) Chromosome transmission fidelity protein 18 homolog OS=Xenopus laevis GN=chtf18 PE=2 SV=1
CUST_11_PI425536763	2.59708	1.62998	(sp:P79750) Macrophage colony-stimulating factor 1 receptor 1 OS=Takifugu rubripes GN=csf1r1 PE=3 SV=1
TC131064	-2.67696	-1.73821	Salmo salar Ras-related protein Rab-3B (rab3b), mRNA
CUST_18401_PI425536763	-2.82929	-1.70201	(sp:Q8BZ71) SH3 and cysteine-rich domain-containing protein 3 OS=Mus musculus GN=Stac3 PE=2 SV=1
TC127087	5.24296	1.61337	(sp:Q09490) Protein lgg-1 OS=Caenorhabditis elegans GN=lgg-1 PE=1 SV=1
CUST_21159_PI425536763	-4.04143	-1.66185	(sp:O17502) Actin, muscle OS=Branchiostoma lanceolatum PE=2 SV=1
CUST_4962_PI425536763	33.3494	1.53243	(sp:Q9DCD2) Pre-mRNA-splicing factor SYF1 OS=Mus musculus GN=Xab2 PE=2 SV=1
TC113561	-14.2922	1.63606	[BBH] FBX43_HUMAN (sp:Q4G163) F-box only protein 43 OS=Homo sapiens GN=FBXO43 PE=1 SV=3
CUST_10470_PI425536763	-3.58216	1.53314	(sp:Q568Z4) Signal peptidase complex subunit 3 OS=Rattus norvegicus GN=Spcs3 PE=2 SV=1
CUST_22407_PI425536763	-4.12629	-1.7271	(sp:B1H3G4) CD99 antigen-like protein 2 OS=Xenopus tropicalis GN=cd99l2 PE=2 SV=1
CUST_8433_PI425536763	-2.15819	-4.32636	(sp:Q2IBC1) Caveolin-1 OS=Rhinolophus ferrumequinum GN=CAV1 PE=3 SV=1
TC132139	-4.92103	-1.99962	Salmo salar RMD5 homolog B (rmd5b), mRNA
TC113034	-200.67	-1.59758	(sp:Q03692) Collagen alpha-1(X) chain OS=Homo sapiens GN=COL10A1 PE=1 SV=2
TC125594	3.21046	2.77651
CUST_3037_PI425536763	-7.2607	-1.69734	(sp:O93510) Gelsolin OS=Gallus gallus GN=GSN PE=2 SV=1
CUST_14713_PI425536763	2.05766	1.84866	(sp:Q6DE55) Minor histocompatibility protein HA-1 OS=Xenopus laevis GN=hmha1 PE=2 SV=1
TC123473	-1.54676	-2.61967	[BBH] MCAR1_RAT (sp:Q52KK3) Mitochondrial carrier triple repeat protein 1 OS=Rattus norvegicus GN=Mcart1 PE=2 SV=1
CUST_12278_PI425536763	3.03723	1.57043	(sp:Q5BJ39) Thyroid hormone receptor-associated protein 3 OS=Xenopus laevis GN=thrap3 PE=2 SV=1
TC114335	2.72336	1.69986	Salmo salar Amiloride-sensitive cation channel 2, neuronal (accn2), mRNA
TC96206	1.84128	1.74647	(sp:Q8JFB7) ORM1-like protein 1 OS=Danio rerio GN=ormdl1 PE=2 SV=1
TC99155	-5.71697	-1.51777	(sp:P35031) Trypsin-1 OS=Salmo salar PE=1 SV=1
TC106956	-9.00968	1.84907	(sp:Q5E9B2) PCNA-associated factor OS=Bos taurus GN=PAF PE=3 SV=1
TC97576	-2.17341	-2.42834	(sp:Q7T2V2) Cytosolic sulfotransferase 3 OS=Danio rerio GN=sult1st3 PE=1 SV=1
TC121940	-6.86832	1.97055
TC103897	3.15197	1.5464	(sp:Q6IQX0) Lysine-specific demethylase 5B-B OS=Danio rerio GN=kdm5bb PE=2 SV=2
CUST_21685_PI425536763	1.92593	1.70765	(sp:Q6IE82) Protein Jade-3 OS=Mus musculus GN=Phf16 PE=2 SV=1
CUST_1170_PI425536763	28.3661	1.63921	(sp:Q75NR7) ATP-dependent DNA helicase Q4 OS=Mus musculus GN=Recql4 PE=2 SV=2
CUST_25374_PI425536763	-3.20514	-1.77061	(sp:P27092) Inhibin beta A chain OS=Gallus gallus GN=INHBA PE=1 SV=2
TC105910	-3.03794	-2.39734	[BBH] PRVB2_SALSA (sp:Q91483) Parvalbumin beta 2 OS=Salmo salar PE=1 SV=3
TC121015	-8.36527	-1.53186
TC107223	-7.80966	-3.28821	(sp:Q3T0X8) Na(+)/H(+) exchange regulatory cofactor NHE-RF3 OS=Bos taurus GN=PDZK1 PE=2 SV=1
TC99069	-9.76735	2.26229	(sp:Q2YDL5) Peptidyl-prolyl cis-trans isomerase FKBP11 OS=Bos taurus GN=FKBP11 PE=2 SV=1
TC115153	-8.46062	1.61203	(sp:P43450) Cell division protein kinase 2 OS=Carassius auratus GN=cdk2 PE=2 SV=1
CUST_6560_PI425536763	2.16331	2.53058	[BBH] CABP1_RAT (sp:O88751) Calcium-binding protein 1 OS=Rattus norvegicus GN=Cabp1 PE=1 SV=2
TC102917	-2.93545	-1.55227	(sp:Q9YH91) Claudin-like protein ZF-A89 OS=Danio rerio GN=cldnd PE=2 SV=1
CUST_17124_PI425536763	-3.76516	-1.77038	(sp:Q5U1Y1) Ras-related protein Rab-34 OS=Rattus norvegicus GN=Rab34 PE=2 SV=1
TC96535	-13.3991	1.94797	(sp:Q503N2) Kinetochore protein Spc24 OS=Danio rerio GN=spc24 PE=2 SV=2
TC101917	-22.8408	3.29854	(sp:P52292) Importin subunit alpha-2 OS=Homo sapiens GN=KPNA2 PE=1 SV=1
TC102363	-10.8943	-1.86654	[BBH] S22A4_PAPAN (sp:A9CB25) Solute carrier family 22 member 4 OS=Papio anubis GN=SLC22A4 PE=3 SV=1
TC120168	-1.65538	-1.66678	(sp:P07882) Bile salt-activated lipase OS=Rattus norvegicus GN=Cel PE=1 SV=2
CUST_26845_PI425536763	1.75988	1.72109	(sp:Q90482) POU domain, class 3, transcription factor 1 OS=Danio rerio GN=pou3f1 PE=2 SV=1
CUST_6501_PI425536763	1.51448	1.509	(sp:O60462) Neuropilin-2 OS=Homo sapiens GN=NRP2 PE=1 SV=2
TC106019	-2.10298	-1.68791	(sp:Q1JPB0) Leukocyte elastase inhibitor OS=Bos taurus GN=SERPINB1 PE=2 SV=2
CUST_27407_PI425536763	-1.56464	-1.53933	(sp:P23944) Alpha-1D adrenergic receptor OS=Rattus norvegicus GN=Adra1d PE=2 SV=2
TC112977	-6.43594	-2.53913	(sp:P06314) Ig kappa chain V-IV region B17 OS=Homo sapiens PE=2 SV=1
CUST_22863_PI425536763	-6.38643	-1.72226	(sp:Q495M9) Usher syndrome type-1G protein OS=Homo sapiens GN=USH1G PE=1 SV=1
CUST_21381_PI425536763	-13.4727	-1.89067	(sp:O93546) L-lactate dehydrogenase A chain OS=Patagonotothen tessellata GN=ldha PE=2 SV=3
CUST_14943_PI425536763	2.97942	1.60873	(sp:Q91766) Hepatocyte nuclear factor 4-alpha OS=Xenopus laevis GN=hnf4a PE=2 SV=2
CUST_20691_PI425536763	-4.55306	-3.15059	(sp:P17209) Myosin light chain 4 OS=Rattus norvegicus GN=Myl4 PE=2 SV=2
CUST_22921_PI425536763	24.5126	1.65814	(sp:Q6PJF5) Rhomboid family member 2 OS=Homo sapiens GN=RHBDF2 PE=1 SV=2
TC129192	2.39268	2.41871	(sp:P98093) Complement C3 (Fragment) OS=Oncorhynchus mykiss GN=c3 PE=1 SV=1
CUST_14127_PI425536763	2.7638	1.94884	(sp:A2ASS6) Titin OS=Mus musculus GN=Ttn PE=1 SV=1
TC98123	2.47301	1.6693	(sp:O75592) Probable E3 ubiquitin-protein ligase MYCBP2 OS=Homo sapiens GN=MYCBP2 PE=1 SV=3
TC102760	-12.9095	-1.83874	PREDICTED: hypothetical protein [Danio rerio]
CUST_20450_PI425536763	-10.7093	1.99741	(sp:P23284) Peptidyl-prolyl cis-trans isomerase B OS=Homo sapiens GN=PPIB PE=1 SV=2
TC125611	-5.80886	1.53269	Danio rerio collagen, type I, alpha 1a (col1a1a), mRNA
TC111242	-1.97858	-2.11981	(sp:Q7T2V2) Cytosolic sulfotransferase 3 OS=Danio rerio GN=sult1st3 PE=1 SV=1
TC95264	-3.35403	-1.71848	(sp:P70277) Alpha-N-acetylgalactosaminide alpha-2,6-sialyltransferase 2 OS=Mus musculus GN=St6galnac2 PE=2 SV=2
TC122981	3.69348	1.52949	[BBH] PC11X_PIG (sp:Q6KEQ9) Protocadherin-11 X-linked OS=Sus scrofa GN=PCDH11X PE=2 SV=1
TC117588	1.68784	1.69201	(sp:Q80XI3) Eukaryotic translation initiation factor 4 gamma 3 OS=Mus musculus GN=Eif4g3 PE=1 SV=2
CUST_25072_PI425536763	-12.0175	2.15953	(sp:P53352) Inner centromere protein OS=Gallus gallus GN=INCENP PE=2 SV=1
TC131967	3.70502	1.58752	Salmo salar Serine/threonine-protein kinase VRK3 (vrk3), mRNA
TC122591	-39.1274	-1.66925	(sp:P80020) Gastrotropin OS=Rattus norvegicus GN=Fabp6 PE=1 SV=3
CUST_7328_PI425536763	26.87	1.56075	(sp:Q0VCA2) Arrestin domain-containing protein 3 OS=Bos taurus GN=ARRDC3 PE=2 SV=1
TC121899	-1.74159	-1.94169	(sp:Q15080) Neutrophil cytosol factor 4 OS=Homo sapiens GN=NCF4 PE=1 SV=2
CUST_17264_PI425536763	2.08182	1.53071	(sp:P79944) Eomesodermin OS=Xenopus laevis GN=eomes PE=2 SV=1
CUST_2755_PI425536763	-2.79327	-1.54625	(sp:Q8N0Z2) Actin-binding Rho-activating protein OS=Homo sapiens GN=ABRA PE=2 SV=1
CUST_8371_PI425536763	29.3334	1.68541	(sp:P49948) Ferritin heavy chain 2 OS=Xenopus laevis PE=2 SV=1
CUST_13002_PI425536763	-5.78113	-1.87147	(sp:Q5I0I9) Coenzyme Q-binding protein COQ10 homolog B, mitochondrial OS=Rattus norvegicus GN=Coq10b PE=2 SV=2
CUST_10067_PI425536763	1.59924	2.44366	(sp:Q804T6) Dixin OS=Danio rerio GN=dixdc1 PE=1 SV=1
CUST_25674_PI425536763	-2.87554	-1.57975	(sp:Q86V85) Integral membrane protein GPR180 OS=Homo sapiens GN=GPR180 PE=2 SV=1
CUST_20228_PI425536763	13.1274	2.19167	(sp:Q90YT7) 60S ribosomal protein L31 OS=Ictalurus punctatus GN=rpl31 PE=2 SV=1
CUST_19206_PI425536763	2.19801	1.60977	[BBH] TM149_MOUSE (sp:Q3U4N7) Transmembrane protein 149 OS=Mus musculus GN=Tmem149 PE=2 SV=1
CUST_2388_PI425536763	14.7026	1.67956	[BBH] IKBP1_ONCMY (sp:A0P9L2) Interleukin-1 receptor-associated kinase 1-binding protein 1 homolog OS=Oncorhynchus mykiss GN=irak1bp1 PE=3 SV=1
TC104080	2.84362	1.78338
CUST_23279_PI425536763	-11.74	2.20256	(sp:O13024) Inner centromere protein A OS=Xenopus laevis GN=incenp-A PE=1 SV=1
CUST_3748_PI425536763	-11.3297	-1.55596	(sp:Q06605) Granzyme-like protein 1 OS=Rattus norvegicus PE=2 SV=1
CUST_5216_PI425536763	-3.72911	-1.58041	(sp:Q25C36) Olfactomedin-like protein 3 OS=Gallus gallus GN=OLFML3 PE=2 SV=1
CUST_15137_PI425536763	2.96364	2.10343	(sp:Q69ZW3) EH domain-binding protein 1 OS=Mus musculus GN=Ehbp1 PE=1 SV=2
TC106209	-10.9514	2.12825	(sp:Q07139) Protein ECT2 OS=Mus musculus GN=Ect2 PE=1 SV=1
CUST_5151_PI425536763	-2.9443	-1.50161	(sp:Q7ZUS4) Cytosolic sulfotransferase 2 OS=Danio rerio GN=sult1st2 PE=1 SV=1
CUST_22305_PI425536763	-25.7414	2.34246	(sp:P23573) Cell division control protein 2 cognate OS=Drosophila melanogaster GN=cdc2c PE=1 SV=1
TC123086	-9.94698	1.79978	(sp:P02584) Profilin-1 OS=Bos taurus GN=PFN1 PE=1 SV=2
CUST_12691_PI425536763	-3.65148	-1.85514	(sp:Q66H39) ATP-binding cassette sub-family F member 3 OS=Rattus norvegicus GN=Abcf3 PE=2 SV=1
CUST_14119_PI425536763	5.40986	1.67307	(sp:P23611) Interferon regulatory factor 8 OS=Mus musculus GN=Irf8 PE=2 SV=1
TC95021	-7.08388	-1.80284	(sp:P00774) Chymotrypsin-like elastase family member 2A OS=Rattus norvegicus GN=Cela2a PE=2 SV=1
TC98586	-6.83543	1.51246	[BBH] CENPQ_HUMAN (sp:Q7L2Z9) Centromere protein Q OS=Homo sapiens GN=CENPQ PE=1 SV=1
TC101949	-24.4645	3.44612	PREDICTED: hypothetical protein [Danio rerio]
CUST_6216_PI425536763	-4.5507	1.52565	(sp:P86229) Keratinocyte-associated protein 2 OS=Canis familiaris GN=KRTCAP2 PE=1 SV=1
TC120283	2.5316	1.59991	(sp:Q9HBF4) Zinc finger FYVE domain-containing protein 1 OS=Homo sapiens GN=ZFYVE1 PE=1 SV=1
TC121753	2.05131	1.51057
CUST_12844_PI425536763	5.95513	1.51925	(sp:Q96G04) Protein FAM86A OS=Homo sapiens GN=FAM86A PE=2 SV=2
TC98467	-3.81508	1.53686	(sp:Q3MHZ8) Galectin-9 OS=Bos taurus GN=LGALS9 PE=2 SV=1
CUST_20225_PI425536763	4.8496	-1.57051	[BBH] ZMAT4_HUMAN (sp:Q9H898) Zinc finger matrin-type protein 4 OS=Homo sapiens GN=ZMAT4 PE=2 SV=1
CUST_18520_PI425536763	13.3212	1.9656	(sp:A1DFN5) Class E vacuolar protein-sorting machinery protein hse1 OS=Neosartorya fischeri (strain ATCC 1020 / DSM 3700 / FGSC A1164 / NRRL 181) GN=hse1 PE=3 SV=1
CUST_12045_PI425536763	2.32478	1.80618	(sp:Q61010) Protein deltex-1 OS=Mus musculus GN=Dtx1 PE=1 SV=2
CUST_2593_PI425536763	-4.92821	-1.60069	(sp:O75298) Reticulon-2 OS=Homo sapiens GN=RTN2 PE=2 SV=1
TC107554	-5.37685	1.57771	[BBH] BAF_DANRE (sp:Q6P026) Barrier-to-autointegration factor OS=Danio rerio GN=banf1 PE=1 SV=1
TC109486	11.8123	1.70612	Salmo salar Peptidoglycan recognition protein (pgrp), mRNA
CUST_5503_PI425536763	-15.0912	1.96693	(sp:Q6NW76) Serine/threonine-protein kinase 12 OS=Danio rerio GN=aurkb PE=2 SV=1
TC102548	-16.5236	-2.12511	[BBH] AMPN_RAT (sp:P15684) Aminopeptidase N OS=Rattus norvegicus GN=Anpep PE=1 SV=2
TC95042	23.3466	1.97494	(sp:Q13387) C-Jun-amino-terminal kinase-interacting protein 2 OS=Homo sapiens GN=MAPK8IP2 PE=2 SV=2
CUST_14810_PI425536763	-2.73979	-1.51742	(sp:Q9JIP7) Solute carrier family 15 member 1 OS=Mus musculus GN=Slc15a1 PE=1 SV=1
TC103545	5.25683	1.99993
TC111316	-2.1432	-2.03058	(sp:Q6GLX3) Coiled-coil domain-containing protein 64B OS=Xenopus laevis GN=ccdc64b PE=2 SV=1
TC117998	6.58663	2.02638	PREDICTED: hypothetical protein [Danio rerio]
CUST_2678_PI425536763	33.9062	2.52341	[BBH] CRIPT_RAT (sp:Q792Q4) Cysteine-rich PDZ-binding protein OS=Rattus norvegicus GN=Cript PE=1 SV=1
TC128700	-4.62235	1.64331	Salmo salar Solute carrier family 35 member B1 (s35b1), mRNA
CUST_2017_PI425536763	3.38262	1.94042	[BBH] ZN638_MOUSE (sp:Q61464) Zinc finger protein 638 OS=Mus musculus GN=Znf638 PE=1 SV=2
TC112148	2.91012	1.52158	Salmo salar Integral membrane protein 2A (itm2a), mRNA
TC115238	-1.91267	-2.05867	(sp:P15337) Cyclic AMP-responsive element-binding protein 1 OS=Rattus norvegicus GN=Creb1 PE=1 SV=1
CUST_7421_PI425536763	3.93886	1.57302	(sp:Q91453) Stonustoxin subunit beta OS=Synanceia horrida PE=1 SV=3
CUST_18776_PI425536763	-4.54218	-1.75655	[BBH] TTC17_HUMAN (sp:Q96AE7) Tetratricopeptide repeat protein 17 OS=Homo sapiens GN=TTC17 PE=1 SV=1
CUST_8839_PI425536763	-2.73457	-1.73403	(sp:P02574) Actin, larval muscle OS=Drosophila melanogaster GN=Act79B PE=2 SV=2
TC123493	1.79039	1.5173	(sp:Q61687) Transcriptional regulator ATRX OS=Mus musculus GN=Atrx PE=1 SV=2
TC125102	-212.133	-1.53133	(sp:P04667) Insulin OS=Oncorhynchus keta GN=ins PE=1 SV=2
TC118273	2.65779	1.66515	Salmo salar Queuine tRNA-ribosyltransferase (tgt), mRNA
CUST_17232_PI425536763	2.38713	1.89489	(sp:Q5ZL34) Cleavage and polyadenylation specificity factor subunit 6 OS=Gallus gallus GN=CPSF6 PE=2 SV=1
CUST_375_PI425536763	-5.16707	-1.7974	(sp:Q8BJ37) Tyrosyl-DNA phosphodiesterase 1 OS=Mus musculus GN=Tdp1 PE=2 SV=2
CUST_11204_PI425536763	2.27851	1.50683	(sp:Q6PGW3) UPF0668 protein C10orf76 homolog OS=Danio rerio GN=zgc:63733 PE=2 SV=2
TC132316	-4.73603	-1.89097	(sp:Q13634) Cadherin-18 OS=Homo sapiens GN=CDH18 PE=2 SV=1
CUST_10116_PI425536763	-4.9601	-1.63993	(sp:Q7ZW46) UDP-xylose and UDP-N-acetylglucosamine transporter OS=Danio rerio GN=slc35b4 PE=2 SV=1
CUST_27087_PI425536763	2.58262	1.51311	(sp:Q9PU58) Protein NipSnap homolog 2 OS=Danio rerio GN=gbas PE=2 SV=2
CUST_18280_PI425536763	-7.37659	-1.95617	[BBH] RHGBA_HUMAN (sp:Q6P4F7) Rho GTPase-activating protein 11A OS=Homo sapiens GN=ARHGAP11A PE=1 SV=2
CUST_9914_PI425536763	-7.05227	-1.65858	(sp:Q71KT5) Delta(14)-sterol reductase OS=Mus musculus GN=Tm7sf2 PE=2 SV=1
CUST_8972_PI425536763	1.65479	1.90402	(sp:P16053) Neurofilament medium polypeptide OS=Gallus gallus GN=NEFM PE=2 SV=2
TC104978	2.93689	1.50176
TC104525	-3.80209	1.51901	(sp:Q91W90) Thioredoxin domain-containing protein 5 OS=Mus musculus GN=Txndc5 PE=1 SV=2
CUST_13865_PI425536763	-7.07594	-1.5731	[BBH] DLX3B_DANRE (sp:Q01702) Homeobox protein Dlx3b OS=Danio rerio GN=dlx3b PE=2 SV=1
TC120285	-7.35712	-1.62766	Oncorhynchus mykiss osteopontin-like protein (LOC100135895), mRNA
TC122312	-9.23177	1.51111	salivary gland secretion protein 4 [Culex quinquefasciatus]
TC118262	-2.32263	-1.50931
TC95921	-4.51417	1.68277	(sp:A7KII6) Proteasome subunit beta type-6-B like protein OS=Salmo salar GN=psmb6l-b PE=3 SV=1
TC127652	3.33367	1.61573
TC114256	-4.32246	-1.53883	(sp:Q5R7Z9) Hydroxymethylglutaryl-CoA synthase, cytoplasmic OS=Pongo abelii GN=HMGCS1 PE=2 SV=1
CUST_9848_PI425536763	-10.4658	1.58703	(sp:Q4KLN6) Ribonucleoside-diphosphate reductase subunit M2 OS=Rattus norvegicus GN=Rrm2 PE=2 SV=1
TC102429	9.56491	1.52442	(sp:A8K2U0) Alpha-2-macroglobulin-like protein 1 OS=Homo sapiens GN=A2ML1 PE=1 SV=2
CUST_3080_PI425536763	2.30219	1.70546	[BBH] NTF3_RAT (sp:P18280) Neurotrophin-3 OS=Rattus norvegicus GN=Ntf3 PE=2 SV=1
CUST_22570_PI425536763	3.32819	1.76842	(sp:Q6VAF9) Tubulin alpha-4 chain OS=Gossypium hirsutum PE=2 SV=1
TC103257	-7.39694	-2.19872	(sp:Q6EV69) GDP-fucose protein O-fucosyltransferase 1 OS=Pan troglodytes GN=POFUT1 PE=2 SV=1
CUST_15916_PI425536763	2.77325	1.66646	[BBH] PTPRO_HUMAN (sp:Q16827) Receptor-type tyrosine-protein phosphatase O OS=Homo sapiens GN=PTPRO PE=1 SV=2
CUST_22263_PI425536763	1.55832	1.54735	(sp:Q920D3) Mediator of RNA polymerase II transcription subunit 28 OS=Mus musculus GN=Med28 PE=1 SV=2
CUST_8401_PI425536763	-6.81225	-2.04133	[BBH] CO9A2_CHICK (sp:P12108) Collagen alpha-2(IX) chain OS=Gallus gallus GN=COL9A2 PE=1 SV=3
TC120139	2.49371	1.753
TC97046	-4.37159	1.63522	(sp:B5X186) Calumenin-A OS=Salmo salar GN=calua PE=2 SV=1
TC113121	-2.65963	-1.56501	Salmo salar Homologous-pairing protein 2 homolog (hop2), mRNA
TC95713	-4.15352	-1.91698	(sp:P85100) Myosin light chain 3 OS=Bos taurus GN=MYL3 PE=1 SV=1
CUST_4271_PI425536763	21.3108	2.04524	Oncorhynchus mykiss apolipoprotein A-II (apoa2), mRNA
CUST_13665_PI425536763	4.52002	1.54031	(sp:Q09490) Protein lgg-1 OS=Caenorhabditis elegans GN=lgg-1 PE=1 SV=1
CUST_10166_PI425536763	3.65807	1.51689	(sp:Q58DF6) Secretory carrier-associated membrane protein 4 OS=Bos taurus GN=SCAMP4 PE=2 SV=1
CUST_25378_PI425536763	-2.48153	-2.09721	(sp:Q9Y219) Protein jagged-2 OS=Homo sapiens GN=JAG2 PE=1 SV=3
CUST_15283_PI425536763	11.4715	1.75602	(sp:Q9DBT9) Dimethylglycine dehydrogenase, mitochondrial OS=Mus musculus GN=Dmgdh PE=1 SV=1
TC96271	-15.1574	-3.83701	(sp:P12108) Collagen alpha-2(IX) chain OS=Gallus gallus GN=COL9A2 PE=1 SV=3
CUST_5408_PI425536763	2.84853	2.04833	(sp:Q8C0E3) Tripartite motif-containing protein 47 OS=Mus musculus GN=Trim47 PE=2 SV=2
TC114446	1.79216	2.75556	(sp:Q7T3T9) Zygote arrest protein 1 OS=Takifugu rubripes GN=zar1 PE=2 SV=1
CUST_3175_PI425536763	-5.36292	-4.40494	(sp:Q8NCL9) Protein APCDD1-like OS=Homo sapiens GN=APCDD1L PE=2 SV=1
CUST_17041_PI425536763	-7.13102	1.83093	(sp:P43090) 5-aminolevulinate synthase, erythroid-specific, mitochondrial OS=Opsanus tau GN=alas2 PE=2 SV=1
TC118156	-6.6674	-1.56315	[BBH] CDX1_CHICK (sp:Q9DEB6) Homeobox protein CDX-1 OS=Gallus gallus GN=CDX1 PE=2 SV=2
TC116492	2.25181	2.68386
CUST_21799_PI425536763	1.90358	2.21201	(sp:Q05944) Heat shock 70 kDa protein OS=Hydra magnipapillata GN=HSP70.1 PE=3 SV=1
CUST_14_PI429449098	-5.52231	1.6324	Salmo salar Dihydrofolate reductase (dyr), mRNA
TC99181	1.88885	1.68592
TC114926	-17.9843	2.93283	(sp:P97329) Kinesin-like protein KIF20A OS=Mus musculus GN=Kif20a PE=2 SV=1
DCP_20_9	2.25662	1.53295	Unknown
CUST_2209_PI425536763	2.68402	1.53118	[BBH] U3IP2_MOUSE (sp:Q91WM3) U3 small nucleolar RNA-interacting protein 2 OS=Mus musculus GN=Rrp9 PE=1 SV=1
TC119605	1.7514	2.60636
CUST_9394_PI425536763	-3.22997	-2.94828	(sp:Q6P6J4) Alpha-ketoglutarate-dependent dioxygenase alkB homolog 2 OS=Mus musculus GN=Alkbh2 PE=1 SV=1
TC116677	9.25269	1.53705	(sp:P97536) Cullin-associated NEDD8-dissociated protein 1 OS=Rattus norvegicus GN=Cand1 PE=1 SV=1
TC99692	-5.85654	-1.5659	(sp:Q3T0I4) THO complex subunit 4 OS=Bos taurus GN=THOC4 PE=2 SV=1
TC117331	1.52531	1.5002
CUST_20290_PI425536763	2.09291	1.74801	[BBH] ALS2_HUMAN (sp:Q96Q42) Alsin OS=Homo sapiens GN=ALS2 PE=1 SV=1
CUST_23897_PI425536763	3.28317	1.615	(sp:Q80WC1) Ubinuclein-2 OS=Mus musculus GN=Ubn2 PE=1 SV=2
CUST_25711_PI425536763	1.61825	2.03167	(sp:P50146) Guanine nucleotide-binding protein G(i) subunit alpha-1 OS=Gallus gallus GN=GNAI1 PE=2 SV=2
CUST_25432_PI425536763	2.06651	1.78675	(sp:P59075) GMP reductase OS=Phytophthora infestans PE=2 SV=1
CUST_222_PI425536763	-8.73473	-1.71961	[BBH] ANLN_XENLA (sp:Q801E2) Actin-binding protein anillin OS=Xenopus laevis GN=anln PE=1 SV=1
TC106389	2.02543	1.67422	Oncorhynchus mykiss myelin proteolipid protein (plp), mRNA
TC102427	-9.34591	2.13956	(sp:Q8JZR0) Long-chain-fatty-acid--CoA ligase 5 OS=Mus musculus GN=Acsl5 PE=2 SV=1
CUST_22182_PI425536763	6.06963	1.58054	[BBH] BFSP1_CHICK (sp:Q06637) Filensin OS=Gallus gallus GN=BFSP1 PE=2 SV=1
CUST_14369_PI425536763	-4.43862	-1.81734	(sp:Q1LVV0) Protein FAM83H OS=Danio rerio GN=fam83h PE=3 SV=1
TC128500	2.59646	2.50404	Salmo salar Beta-adducin (addb), mRNA
CUST_21136_PI425536763	-10.7126	1.87276	(sp:Q3MHW6) Monocarboxylate transporter 1 OS=Bos taurus GN=SLC16A1 PE=2 SV=2
CUST_4381_PI425536763	-3.41791	-1.5388	(sp:Q9Y2M5) Kelch-like protein 20 OS=Homo sapiens GN=KLHL20 PE=1 SV=4
CUST_20844_PI425536763	-3.12647	-1.5882	(sp:P11725) Ornithine carbamoyltransferase, mitochondrial OS=Mus musculus GN=Otc PE=1 SV=1
TC110152	-83.023	-1.86713	(sp:P06768) Retinol-binding protein 2 OS=Rattus norvegicus GN=Rbp2 PE=1 SV=3
CUST_10032_PI425536763	31.0421	1.52682	(sp:Q8K007) Extracellular sulfatase Sulf-1 OS=Mus musculus GN=Sulf1 PE=2 SV=1
TC98501	-8.2453	1.55442	(sp:O57607) Keratin, type I cytoskeletal 18 OS=Oncorhynchus mykiss GN=krt18 PE=1 SV=1
CUST_4722_PI425536763	2.28225	1.56254	(sp:Q63796) Mitogen-activated protein kinase kinase kinase 12 OS=Rattus norvegicus GN=Map3k12 PE=1 SV=1
CUST_12425_PI425536763	-5.62111	-1.73114	(sp:Q8K4G1) Latent-transforming growth factor beta-binding protein 4 OS=Mus musculus GN=Ltbp4 PE=2 SV=1
CUST_21189_PI425536763	-3.41081	-1.51952	(sp:P93371) Actin-93 (Fragment) OS=Nicotiana tabacum PE=3 SV=1
TC117770	-3.09292	-1.55297	[BBH] SMC4_XENLA (sp:P50532) Structural maintenance of chromosomes protein 4 OS=Xenopus laevis GN=smc4 PE=1 SV=1
CUST_14186_PI425536763	2.20498	2.21143	(sp:P80386) 5'-AMP-activated protein kinase subunit beta-1 OS=Rattus norvegicus GN=Prkab1 PE=1 SV=4
CUST_18173_PI425536763	-9.00801	1.67133	[BBH] HAUS1_MOUSE (sp:Q8BHX1) HAUS augmin-like complex subunit 1 OS=Mus musculus GN=Haus1 PE=2 SV=2
TC102075	2.96633	1.71476	(sp:B0S733) Regulator of nonsense transcripts 3A OS=Danio rerio GN=upf3a PE=2 SV=2
TC109040	2.16141	1.55299	(sp:Q05519) Splicing factor, arginine/serine-rich 11 OS=Homo sapiens GN=SFRS11 PE=1 SV=1
TC112762	-11.5017	1.76802	(sp:P60901) Proteasome subunit alpha type-6 OS=Rattus norvegicus GN=Psma6 PE=1 SV=1
CUST_6733_PI425536763	23.1686	1.57586	(sp:Q1A730) F-box only protein 32 OS=Sus scrofa GN=FBXO32 PE=2 SV=1
CUST_12747_PI425536763	35.2631	1.78997	(sp:Q6P5D3) Putative ATP-dependent RNA helicase DHX57 OS=Mus musculus GN=Dhx57 PE=2 SV=2
TC108268	-4.6756	-1.56281	(sp:Q62082) Myosin regulatory light chain 10 OS=Mus musculus GN=Myl10 PE=2 SV=1
TC121828	9.70266	1.51873	(sp:Q5D014) Protein GTLF3B OS=Danio rerio GN=gtlf3b PE=2 SV=1
CUST_832_PI425536763	41.5479	1.91657	(sp:Q9UHF1) Epidermal growth factor-like protein 7 OS=Homo sapiens GN=EGFL7 PE=1 SV=3
CUST_10483_PI425536763	-4.86819	1.65743	(sp:Q810S1) Coiled-coil domain-containing protein 109B OS=Mus musculus GN=Ccdc109b PE=2 SV=1
CUST_28311_PI425536763	1.8219	1.78303	(sp:O95613) Pericentrin OS=Homo sapiens GN=PCNT PE=1 SV=3
CUST_16703_PI425536763	18.5915	2.19478	(sp:Q8N0U4) Protein FAM185A OS=Homo sapiens GN=FAM185A PE=2 SV=2
CUST_10223_PI425536763	-22.9542	1.53388	(sp:Q13257) Mitotic spindle assembly checkpoint protein MAD2A OS=Homo sapiens GN=MAD2L1 PE=1 SV=1
TC107534	-1.61735	-1.51716	(sp:P05627) Transcription factor AP-1 OS=Mus musculus GN=Jun PE=1 SV=3
CUST_3581_PI425536763	-6.57353	1.81726	(sp:P00719) Lysozyme g OS=Struthio camelus PE=1 SV=1
CUST_19764_PI425536763	19.4016	2.09321	(sp:Q7M760) Ubiquitin thioesterase Zranb1 OS=Mus musculus GN=Zranb1 PE=2 SV=1
TC102745	-25.6269	2.76412	(sp:P51958) Cell division control protein 2 homolog OS=Carassius auratus GN=cdc2 PE=2 SV=1
TC111905	-5.16253	-1.51812	(sp:Q8BMI3) ADP-ribosylation factor-binding protein GGA3 OS=Mus musculus GN=Gga3 PE=2 SV=1
CUST_3465_PI425536763	2.15756	2.20182	[BBH] OSBL8_HUMAN (sp:Q9BZF1) Oxysterol-binding protein-related protein 8 OS=Homo sapiens GN=OSBPL8 PE=1 SV=3
CUST_5552_PI425536763	-11.8921	-2.36426	(sp:O88310) Intelectin-1a OS=Mus musculus GN=Itln1 PE=1 SV=1
TC130671	-3.91545	1.53671	(sp:Q9NWR8) Coiled-coil domain-containing protein 109B OS=Homo sapiens GN=CCDC109B PE=1 SV=2
CUST_4140_PI425536763	-3.91953	-2.10458	(sp:Q8K2Y3) Protein FAM176B OS=Mus musculus GN=Fam176b PE=2 SV=1
TC99694	2.27321	1.55692	(sp:Q8TEW0) Partitioning defective 3 homolog OS=Homo sapiens GN=PARD3 PE=1 SV=2
CUST_23549_PI425536763	3.30351	1.56487	(sp:Q80WA4) RNA-binding protein Nova-1 (Fragment) OS=Rattus norvegicus GN=Nova1 PE=2 SV=1
TC98269	-1.62325	-2.89886	inter-alpha (globulin) inhibitor H4 isoform 1 [Danio rerio]
TC123888	-8.73022	1.71101	(sp:Q9ZAE9) 2-epi-5-epi-valiolone synthase OS=Actinoplanes sp. (strain 50/110) GN=acbC PE=3 SV=2
CUST_22740_PI425536763	-2.97124	-2.25684	(sp:Q6ZXA0) Alpha-N-acetylneuraminide alpha-2,8-sialyltransferase OS=Xenopus laevis GN=st8sia1 PE=1 SV=1
CUST_6543_PI425536763	-2.84236	1.53511	[BBH] MORG1_DANRE (sp:Q6DH44) Mitogen-activated protein kinase organizer 1 OS=Danio rerio GN=morg1 PE=2 SV=1
TC128874	-3.27233	-1.52617	(sp:O42376) Mitogen-activated protein kinase 12 OS=Danio rerio GN=mapk12 PE=2 SV=1
TC124067	2.70645	1.87808	PREDICTED: hypothetical protein [Mus musculus]
CUST_7968_PI425536763	-4.30039	-3.13763	(sp:P51469) Glyceraldehyde-3-phosphate dehydrogenase OS=Xenopus laevis GN=gapdh PE=2 SV=2
TC97275	-6.30408	1.54111	(sp:Q6ZVX7) Non-specific cytotoxic cell receptor protein 1 homolog OS=Homo sapiens GN=NCCRP1 PE=1 SV=1
CUST_20897_PI425536763	-9.7631	-1.59026	(sp:P16636) Protein-lysine 6-oxidase OS=Rattus norvegicus GN=Lox PE=1 SV=2
CUST_9957_PI425536763	-4.70861	-1.60762	[BBH] NAT11_DANRE (sp:Q568K5) N-acetyltransferase 11 OS=Danio rerio GN=nat11 PE=2 SV=1
CUST_6107_PI425536763	-3.41458	-3.16852	(sp:Q8BFZ3) Beta-actin-like protein 2 OS=Mus musculus GN=Actbl2 PE=2 SV=1
TC118031	3.39788	1.57925	(sp:Q9P2W3) Guanine nucleotide-binding protein G(I)/G(S)/G(O) subunit gamma-13 OS=Homo sapiens GN=GNG13 PE=2 SV=1
CUST_23080_PI425536763	-2.38432	-3.1763	(sp:Q95KA5) Zinc transporter ZIP12 OS=Macaca fascicularis GN=SLC39A12 PE=2 SV=1
TC120969	-5.95096	1.51775	[BBH] POSTN_HUMAN (sp:Q15063) Periostin OS=Homo sapiens GN=POSTN PE=1 SV=2
TC110634	-2.85975	-1.52676
CUST_4965_PI425536763	-1.78389	-2.01365	(sp:Q5XIG2) Complement C1q tumor necrosis factor-related protein 1 OS=Rattus norvegicus GN=C1qtnf1 PE=2 SV=1
TC115689	-3.66857	1.59465	(sp:Q6P823) Histone H3.3 OS=Xenopus tropicalis GN=TGas113e22.1 PE=1 SV=3
TC123259	-9.38789	1.7008	(sp:Q15004) PCNA-associated factor OS=Homo sapiens GN=PAF PE=1 SV=1
CUST_12525_PI425536763	-4.3764	-1.87146	(sp:Q19905) UDP-glucose 6-dehydrogenase OS=Caenorhabditis elegans GN=sqv-4 PE=1 SV=1
CUST_14207_PI425536763	2.82174	1.97876	(sp:Q9DC53) Copine-8 OS=Mus musculus GN=Cpne8 PE=2 SV=2
TC100541	-192.079	-1.75852	(sp:P23206) Collagen alpha-1(X) chain OS=Bos taurus GN=COL10A1 PE=2 SV=1
TC128750	-15.6849	-1.75986	(sp:Q91060) Tubulin alpha chain OS=Notophthalmus viridescens PE=2 SV=1
TC111632	-6.4884	-1.63287	(sp:Q8BT07) Centrosomal protein of 55 kDa OS=Mus musculus GN=Cep55 PE=1 SV=2
TC105090	-3.40669	-1.83983	[BBH] LIPO_BUFMA (sp:Q01584) Lipocalin OS=Bufo marinus PE=1 SV=1
CUST_12576_PI425536763	-3.83705	-1.77567	(sp:Q62632) Follistatin-related protein 1 OS=Rattus norvegicus GN=Fstl1 PE=1 SV=1
CUST_996_PI425536763	-7.83533	1.72304	(sp:Q9H0H5) Rac GTPase-activating protein 1 OS=Homo sapiens GN=RACGAP1 PE=1 SV=1
CUST_8043_PI425536763	20.253	2.02472	(sp:Q90935) Neuroserpin OS=Gallus gallus GN=SERPINI1 PE=1 SV=1
CUST_4676_PI425536763	-3.37565	-1.79696	(sp:Q9Y696) Chloride intracellular channel protein 4 OS=Homo sapiens GN=CLIC4 PE=1 SV=4
CUST_18394_PI425536763	11.6685	-1.60018	(sp:Q8R4E6) Purine-rich element-binding protein gamma OS=Mus musculus GN=Purg PE=1 SV=1
TC111301	-3.40995	-2.45837	Salmo salar MAP6 domain-containing protein 1 (ma6d1), mRNA
CUST_7376_PI425536763	-2.09391	-1.74795	[BBH] P2RY1_RAT (sp:P49651) P2Y purinoceptor 1 OS=Rattus norvegicus GN=P2ry1 PE=2 SV=1
TC95613	-7.81064	1.83761	[BBH] PB6LB_SALSA (sp:A7KII6) Proteasome subunit beta type-6-B like protein OS=Salmo salar GN=psmb6l-b PE=3 SV=1
CUST_21483_PI425536763	-11.0658	-1.9528	(sp:O13276) L-lactate dehydrogenase A chain OS=Sphyraena argentea GN=ldha PE=2 SV=3
TC124043	1.64426	1.52641
TC101188	-3.70422	-2.42877	(sp:Q62760) Mitochondrial import receptor subunit TOM20 homolog OS=Rattus norvegicus GN=Tomm20 PE=1 SV=2
CUST_147_PI425536763	-9.04269	-1.50287	(sp:Q10991) Cathepsin L1 OS=Ovis aries GN=CTSL PE=1 SV=1
CUST_23832_PI425536763	-2.57856	-1.81697	(sp:Q95158) Globoside alpha-1,3-N-acetylgalactosaminyltransferase 1 OS=Canis familiaris GN=GBGT1 PE=2 SV=1
TC118042	-8.13788	-1.95726	(sp:Q3T0X8) Na(+)/H(+) exchange regulatory cofactor NHE-RF3 OS=Bos taurus GN=PDZK1 PE=2 SV=1
TC101533	-14.6686	-2.46821	(sp:Q8JFQ6) Keratin, type I cytoskeletal 13 OS=Oncorhynchus mykiss GN=krt13 PE=2 SV=1
TC98290	2.2779	1.62767	(sp:Q8CFR0) Complement C1q-like protein 2 OS=Mus musculus GN=C1ql2 PE=2 SV=1
CUST_27651_PI425536763	-6.84539	1.73329	(sp:Q91879) Cyclin-dependent kinases regulatory subunit 2 OS=Xenopus laevis GN=cks2 PE=3 SV=1
TC95617	-29.3578	1.69462	(sp:P35031) Trypsin-1 OS=Salmo salar PE=1 SV=1
CUST_19207_PI425536763	1.51182	1.536	(sp:Q3U3D7) Transmembrane protein 131-like OS=Mus musculus GN=Kiaa0922 PE=2 SV=1
CUST_7847_PI425536763	-17.5301	-2.27362	(sp:P05099) Cartilage matrix protein OS=Gallus gallus GN=MATN1 PE=1 SV=2
CUST_1343_PI425536763	-4.85092	-2.11828	(sp:Q86VI3) Ras GTPase-activating-like protein IQGAP3 OS=Homo sapiens GN=IQGAP3 PE=1 SV=2
CUST_21905_PI425536763	1.85237	1.51895	(sp:A5HK05) Amyloid protein-binding protein 2 OS=Rattus norvegicus GN=Appbp2 PE=2 SV=1
CUST_222_PI425708691	-4.7137	-3.42223	slow
CUST_26116_PI425536763	-4.42106	-1.75479	(sp:P33436) 72 kDa type IV collagenase OS=Rattus norvegicus GN=Mmp2 PE=2 SV=2
TC112626	-2.98437	-1.56948	(sp:Q8VEM8) Phosphate carrier protein, mitochondrial OS=Mus musculus GN=Slc25a3 PE=1 SV=1
CUST_11029_PI425536763	-3.31742	-1.74953	(sp:Q6QD51) Coiled-coil domain-containing protein 80 OS=Rattus norvegicus GN=Ccdc80 PE=1 SV=1
TC97283	2.53522	1.5792	(sp:Q66HY7) Eukaryotic translation initiation factor 4E type 3 OS=Danio rerio GN=eif4e3 PE=2 SV=1
CUST_20459_PI425536763	-10.6585	2.00268	(sp:Q13427) Peptidyl-prolyl cis-trans isomerase G OS=Homo sapiens GN=PPIG PE=1 SV=2
CUST_17348_PI425536763	1.86648	1.57756	(sp:Q9D032) Single-stranded DNA-binding protein 3 OS=Mus musculus GN=Ssbp3 PE=2 SV=2
CUST_3038_PI425536763	-11.1937	1.86366	(sp:A7KE01) Proteasome subunit beta type-6-A like protein OS=Salmo salar GN=psmb6l-a PE=3 SV=1
TC116687	-2.72978	-1.85672	hypothetical protein LOC561089 [Danio rerio]
TC97307	-1.50808	-2.53467	(sp:Q32KL9) B-cell receptor-associated protein 29 OS=Bos taurus GN=BCAP29 PE=2 SV=1
TC113580	1.63989	1.53729	(sp:A4IFA3) General transcription factor II-I repeat domain-containing protein 2 OS=Bos taurus GN=GTF2IRD2 PE=2 SV=1
CUST_7307_PI425536763	-4.65378	-2.89811	(sp:O93510) Gelsolin OS=Gallus gallus GN=GSN PE=2 SV=1
CUST_7785_PI425536763	-2.4919	-2.72939	(sp:Q1AGS9) Hemoglobin subunit alpha-1 OS=Boreogadus saida GN=hba1 PE=1 SV=3
CUST_8244_PI425536763	-7.90525	-1.88054	(sp:P37156) Lysozyme C I OS=Tachyglossus aculeatus aculeatus PE=1 SV=1
TC120005	18.226	1.98782	(sp:Q66I24) Argininosuccinate synthase OS=Danio rerio GN=ass1 PE=2 SV=1
CUST_26942_PI425536763	-12.2991	3.29064	(sp:Q96B01) RAD51-associated protein 1 OS=Homo sapiens GN=RAD51AP1 PE=1 SV=1
CUST_22420_PI425536763	-4.78749	1.62663	(sp:Q8IYA6) Cytoskeleton-associated protein 2-like OS=Homo sapiens GN=CKAP2L PE=1 SV=3
CUST_21865_PI425536763	-7.86705	-1.7027	(sp:P33571) L-lactate dehydrogenase OS=Petromyzon marinus PE=2 SV=3
TC132160	2.13671	1.52363	Salmo salar unc-119 homolog (un119), mRNA
CUST_27305_PI425536763	14.5259	2.50272	(sp:P23253) Sialidase OS=Trypanosoma cruzi GN=TCNA PE=2 SV=1
CUST_12945_PI425536763	-7.29471	1.86604	(sp:Q9YHT4) 5-aminolevulinate synthase, erythroid-specific, mitochondrial OS=Danio rerio GN=alas2 PE=2 SV=1
CUST_16201_PI425536763	2.29309	2.25896	[BBH] DOCK7_HUMAN (sp:Q96N67) Dedicator of cytokinesis protein 7 OS=Homo sapiens GN=DOCK7 PE=1 SV=4
TC108148	-12.9513	2.00559	(sp:P79733) Ribonucleoside-diphosphate reductase subunit M2 OS=Danio rerio GN=rrm2 PE=1 SV=1
TC125077	-8.61979	1.59274
TC129613	-1.86731	-2.73615
CUST_43_PI425708691	-4.58224	-2.54032	(sp:P39963) G2/mitotic-specific cyclin-B3 OS=Gallus gallus GN=CCNB3 PE=2 SV=1
TC103008	-2.69599	-1.65416	Oncorhynchus mykiss Cathepsin L (catl), mRNA
TC115388	-9.77455	1.82724	[BBH] NSL1_HUMAN (sp:Q96IY1) Kinetochore-associated protein NSL1 homolog OS=Homo sapiens GN=NSL1 PE=1 SV=3
CUST_24880_PI425536763	-3.75442	-1.98168	(sp:Q14190) Single-minded homolog 2 OS=Homo sapiens GN=SIM2 PE=1 SV=2
CUST_2039_PI425536763	1.70752	1.51246	(sp:P09455) Retinol-binding protein 1 OS=Homo sapiens GN=RBP1 PE=1 SV=2
CUST_16558_PI425536763	35.0943	1.9325	[BBH] GALT1_RAT (sp:Q10473) Polypeptide N-acetylgalactosaminyltransferase 1 OS=Rattus norvegicus GN=Galnt1 PE=1 SV=1
CUST_21854_PI425536763	-8.67207	-3.98931	(sp:P79912) L-lactate dehydrogenase A chain OS=Sceloporus woodi GN=LDHA PE=2 SV=4
CUST_16044_PI425536763	-3.73037	-1.53936	[BBH] WFDC1_CHICK (sp:Q8JG33) WAP four-disulfide core domain protein 1 OS=Gallus gallus GN=WFDC1 PE=2 SV=1
TC99745	-12.4319	1.82987	(sp:Q8K1Q0) Glycylpeptide N-tetradecanoyltransferase 1 OS=Rattus norvegicus GN=Nmt1 PE=2 SV=1
TC110360	2.27339	1.57822	(sp:P58058) NAD kinase OS=Mus musculus GN=Nadk PE=1 SV=1
TC106087	3.02939	1.68594
CUST_21498_PI425536763	2.32885	2.42928	(sp:Q8R4G0) Netrin-G1 OS=Mus musculus GN=Ntng1 PE=1 SV=2
TC104551	-6.28136	-1.9655	(sp:P23206) Collagen alpha-1(X) chain OS=Bos taurus GN=COL10A1 PE=2 SV=1
TC105372	-8.4438	1.66335
CUST_24253_PI425536763	-2.96	-1.50958	(sp:P01169) Somatostatin-1 OS=Lophius americanus GN=sst1 PE=1 SV=1
TC110058	-24.6076	-3.96482	(sp:Q6P4Z2) Collagen alpha-1(II) chain OS=Xenopus tropicalis GN=col2a1 PE=2 SV=1
CUST_8049_PI425536763	-2.73773	-1.95439	(sp:P43368) Calpain-3 OS=Sus scrofa GN=CAPN3 PE=2 SV=2
CUST_20926_PI425536763	-2.36493	-1.56993	(sp:P93373) Actin-54 (Fragment) OS=Nicotiana tabacum PE=3 SV=1
CUST_10935_PI425536763	-10.6656	2.01495	(sp:P24367) Peptidyl-prolyl cis-trans isomerase B OS=Gallus gallus GN=PPIB PE=2 SV=1
CUST_265_PI425536763	-12.3009	1.68499	(sp:P15122) Aldose reductase OS=Oryctolagus cuniculus GN=AKR1B1 PE=2 SV=3
CUST_28530_PI425536763	6.32752	-1.56786	(sp:Q5RBL6) Golgi SNAP receptor complex member 1 OS=Pongo abelii GN=GOSR1 PE=2 SV=1
CUST_12537_PI425536763	-11.6436	-1.68598	(sp:Q0P5J4) Keratin, type I cytoskeletal 25 OS=Bos taurus GN=KRT25 PE=2 SV=1
TC130526	-3.02373	-1.93965	(sp:P05452) Tetranectin OS=Homo sapiens GN=CLEC3B PE=1 SV=2
TC111233	-25.4905	2.31454	Salmo salar Proline-rich protein 11 (prr11), mRNA
CUST_7021_PI425536763	3.04148	1.55482	(sp:Q5U4X7) Limb region 1 protein homolog OS=Xenopus tropicalis GN=lmbr1 PE=2 SV=1
TC129313	3.67203	-1.58445
TC106843	-3.99491	-1.6132
CUST_1437_PI425536763	6.3419	1.70894	(sp:Q58DL1) Arginase-2, mitochondrial OS=Bos taurus GN=ARG2 PE=2 SV=1
TC106471	-9.67338	1.65544	(sp:Q5IS54) Caspase-3 OS=Pan troglodytes GN=CASP3 PE=2 SV=1
TC96428	1.50314	1.85052	Oncorhynchus mykiss otolith matrix macromolecule-64 (LOC100170213), mRNA
CUST_27611_PI425536763	-2.04952	-2.56099	[BBH] SHSA3_XENLA (sp:Q7T0Z7) Protein shisa-3 OS=Xenopus laevis GN=shisa3 PE=1 SV=1
CUST_18607_PI425536763	24.2614	1.55536	(sp:P35950) Low-density lipoprotein receptor OS=Cricetulus griseus GN=LDLR PE=3 SV=1
CUST_19786_PI425536763	-2.44388	-3.08347	[BBH] TYB_DANRE (sp:Q9W7M8) Thymosin beta OS=Danio rerio GN=tmsb PE=2 SV=3
TC125779	3.80112	1.6021	(sp:O95477) ATP-binding cassette sub-family A member 1 OS=Homo sapiens GN=ABCA1 PE=1 SV=2
CUST_9300_PI425536763	-5.1816	-1.75699	(sp:A4D1E9) GTP-binding protein 10 OS=Homo sapiens GN=GTPBP10 PE=1 SV=1
TC109658	6.19572	1.56757	(sp:Q866Y3) N-acetylmuramoyl-L-alanine amidase OS=Sus scrofa GN=PGLYRP2 PE=2 SV=1
CUST_23026_PI425536763	-20.2832	-1.92965	(sp:P10696) Alkaline phosphatase, placental-like OS=Homo sapiens GN=ALPPL2 PE=1 SV=4
CUST_25405_PI425536763	10.1869	2.57521	[BBH] FGF4_CHICK (sp:P48804) Fibroblast growth factor 4 OS=Gallus gallus GN=FGF4 PE=2 SV=1
CUST_7409_PI425536763	-2.25497	-1.80122	(sp:Q5R8M5) Fermitin family homolog 1 OS=Pongo abelii GN=FERMT1 PE=2 SV=1
TC115037	-3.57643	-1.62605	Oncorhynchus mykiss UDP-N-acetylglucosamine transferase subunit alg13 (alg13), mRNA
CUST_19635_PI425536763	-4.86012	-1.64361	(sp:P17678) Erythroid transcription factor OS=Gallus gallus GN=GATA1 PE=1 SV=1
TC132212	1.95105	1.68318	(sp:P70399) Tumor suppressor p53-binding protein 1 OS=Mus musculus GN=Tp53bp1 PE=1 SV=2
TC105100	1.91791	1.64213	(sp:Q5RFT7) RNA-binding protein 12B OS=Pongo abelii GN=RBM12B PE=2 SV=1
TC96617	-4.02942	1.55595	(sp:Q5R6P6) Glia maturation factor beta OS=Pongo abelii GN=GMFB PE=2 SV=3
TC128566	2.57655	1.50253	(sp:P26818) Beta-adrenergic receptor kinase 2 OS=Bos taurus GN=ADRBK2 PE=2 SV=1
CUST_21258_PI425536763	-6.19654	-1.80767	(sp:Q5RFB9) Glycine amidinotransferase, mitochondrial OS=Pongo abelii GN=GATM PE=2 SV=1
CUST_3316_PI425536763	-44.1482	2.68177	[BBH] TRY3_SALSA (sp:P35033) Trypsin-3 (Fragment) OS=Salmo salar PE=1 SV=1
TC128387	-11.4498	1.98902	(sp:Q0IHP2) Inner centromere protein OS=Xenopus tropicalis GN=incenp PE=2 SV=1
TC132196	-4.99346	1.65894	(sp:Q91473) Hemoglobin subunit beta OS=Salmo salar GN=hbb PE=2 SV=3
CUST_7061_PI425536763	-12.775	1.84913	[BBH] CENPA_DANRE (sp:Q803H4) Histone H3-like centromeric protein A OS=Danio rerio GN=cenpa PE=1 SV=1
CUST_24226_PI425536763	13.4272	2.34391	(sp:P63004) Platelet-activating factor acetylhydrolase IB subunit alpha OS=Rattus norvegicus GN=Pafah1b1 PE=1 SV=2
CUST_1231_PI425536763	-2.79217	-1.51898	[BBH] NSUN6_HUMAN (sp:Q8TEA1) Putative methyltransferase NSUN6 OS=Homo sapiens GN=NSUN6 PE=1 SV=1
TC101330	-12.8227	-1.81723	(sp:P15145) Aminopeptidase N OS=Sus scrofa GN=ANPEP PE=1 SV=3
TC105331	-2.04716	-1.72045	(sp:Q9JMD3) PCTP-like protein OS=Mus musculus GN=Stard10 PE=1 SV=1
CUST_6208_PI425536763	-24.8809	2.79854	(sp:Q9D650) Protein FAM84A OS=Mus musculus GN=Fam84a PE=2 SV=1
CUST_12870_PI425536763	-3.05185	-2.26118	(sp:A1A4L6) Protein C-ets-2 OS=Bos taurus GN=ETS2 PE=2 SV=1
CUST_22869_PI425536763	-3.56692	-1.50718	(sp:Q7TSW6) Transmembrane protein 110 OS=Rattus norvegicus GN=Tmem110 PE=2 SV=1
CUST_17378_PI425536763	1.88588	2.04703	(sp:Q1RMU3) Prolyl 4-hydroxylase subunit alpha-1 OS=Bos taurus GN=P4HA1 PE=1 SV=1
TC120950	-34.3169	-1.82167	(sp:Q16819) Meprin A subunit alpha OS=Homo sapiens GN=MEP1A PE=2 SV=2
TC106913	-10.758	-1.57459	[BBH] OLF3A_DANRE (sp:Q29RB4) Olfactomedin-like protein 3A OS=Danio rerio GN=olfml3a PE=2 SV=2
CUST_10258_PI425536763	-4.0672	-1.56907	(sp:Q08420) Extracellular superoxide dismutase [Cu-Zn] OS=Rattus norvegicus GN=Sod3 PE=1 SV=2
CUST_12491_PI425536763	-5.82486	1.83649	(sp:P11251) Hemoglobin subunit alpha OS=Salmo salar GN=hba PE=2 SV=2
CUST_24786_PI425536763	19.9426	1.98195	(sp:Q6PDK8) Protein deltex-4 OS=Mus musculus GN=Dtx4 PE=1 SV=2
TC118308	2.20708	2.88652	[BBH] SEPT3_DANRE (sp:A2BGU8) Neuronal-specific septin-3 OS=Danio rerio GN=sept3 PE=2 SV=1
CUST_3384_PI425536763	17.5317	-1.73232	(sp:P17437) Skin secretory protein xP2 OS=Xenopus laevis GN=p2 PE=2 SV=2
TC106899	-3.91723	-2.18428	(sp:Q32PJ2) Apolipoprotein A-IV OS=Bos taurus GN=APOA4 PE=2 SV=1
CUST_19900_PI425536763	-2.17337	-2.59573	(sp:P62071) Ras-related protein R-Ras2 OS=Mus musculus GN=Rras2 PE=1 SV=1
TC97125	1.84777	1.91221	PREDICTED: enzymatic polyprotein; Endonuclease; Reverse transcriptase, putative-like [Danio rerio]
CUST_7227_PI425536763	-9.64557	1.67467	(sp:Q6P444) Protein FAM54A OS=Homo sapiens GN=FAM54A PE=2 SV=2
CUST_11080_PI425536763	-2.06915	-3.25571	(sp:Q64323) N-acetylglucosaminyl-phosphatidylinositol biosynthetic protein OS=Mus musculus GN=Piga PE=2 SV=1
CUST_20937_PI425536763	-7.98391	1.65229	(sp:Q07984) Translocon-associated protein subunit delta OS=Rattus norvegicus GN=Ssr4 PE=2 SV=1
CUST_18860_PI425536763	2.69962	1.67013	(sp:Q99315) Transposon Ty3-G Gag-Pol polyprotein OS=Saccharomyces cerevisiae GN=TY3B-G PE=1 SV=3
CUST_21377_PI425536763	-3.6493	-2.49749	(sp:P41512) DNA topoisomerase 1 OS=Xenopus laevis GN=top1 PE=2 SV=1
TC128515	1.80909	1.52468	(sp:P04223) H-2 class I histocompatibility antigen, K-K alpha chain OS=Mus musculus GN=H2-K1 PE=1 SV=1
CUST_26790_PI425536763	-2.89849	-2.88845	(sp:Q61122) NGFI-A-binding protein 1 OS=Mus musculus GN=Nab1 PE=1 SV=1
CUST_10382_PI425536763	2.10857	1.55284	(sp:P46872) Kinesin-II 85 kDa subunit OS=Strongylocentrotus purpuratus GN=KRP85 PE=1 SV=1
TC105340	4.3531	1.53422	(sp:Q8C3P7) N6-adenosine-methyltransferase 70 kDa subunit OS=Mus musculus GN=Mettl3 PE=2 SV=2
CUST_13529_PI425536763	15.724	1.64606	(sp:Q9Z207) Protein diaphanous homolog 3 OS=Mus musculus GN=Diaph3 PE=2 SV=1
TC114512	-2.24923	-1.85829
CUST_21813_PI425536763	-7.835	1.93425	(sp:P24368) Peptidyl-prolyl cis-trans isomerase B OS=Rattus norvegicus GN=Ppib PE=2 SV=3
CUST_3955_PI425536763	3.63395	1.7572	(sp:Q9NXG6) Transmembrane prolyl 4-hydroxylase OS=Homo sapiens GN=P4HTM PE=1 SV=2
CUST_2812_PI425536763	-7.89296	-2.46584	(sp:Q9PW58) L-lactate dehydrogenase A chain OS=Rhigophila dearborni GN=ldha PE=2 SV=3
CUST_21734_PI425536763	-2.7833	-3.11445	(sp:P30121) Metalloproteinase inhibitor 2 OS=Rattus norvegicus GN=Timp2 PE=1 SV=3
CUST_22322_PI425536763	-7.1459	-1.61047	(sp:Q62662) Tyrosine-protein kinase FRK OS=Rattus norvegicus GN=Frk PE=1 SV=3
TC127741	-2.73496	-3.5411	(sp:P28771) Ependymin-2 OS=Oncorhynchus mykiss GN=epd2 PE=2 SV=1
TC104251	-6.33979	-2.07456	(sp:Q563C3) Sororin OS=Xenopus laevis GN=cdca5-A PE=1 SV=1
CUST_4135_PI425536763	-8.99997	1.78611	(sp:Q9D1C1) Ubiquitin-conjugating enzyme E2 C OS=Mus musculus GN=Ube2c PE=2 SV=1
CUST_18898_PI425536763	1.61498	1.51276	(sp:P00530) Tyrosine-protein kinase transforming protein Fps OS=Fujinami sarcoma virus GN=V-FPS PE=3 SV=1
CUST_20990_PI425536763	2.39135	1.58804	(sp:P15508) Spectrin beta chain, erythrocyte OS=Mus musculus GN=Sptb PE=1 SV=4
TC96073	2.24966	2.41293
TC103032	-30.5685	2.25307	(sp:P52292) Importin subunit alpha-2 OS=Homo sapiens GN=KPNA2 PE=1 SV=1
TC100726	-3.45322	1.62759	(sp:Q92176) Coronin-1A OS=Bos taurus GN=CORO1A PE=1 SV=3
TC97602	5.18318	1.6105	(sp:P35072) Transposable element Tcb1 transposase OS=Caenorhabditis briggsae PE=3 SV=1
CUST_18600_PI425536763	9.44381	1.63917	(sp:Q8WWW8) GRB2-associated-binding protein 3 OS=Homo sapiens GN=GAB3 PE=2 SV=1
TC95700	-3.33489	-1.54425	(sp:Q9N1U7) Ornithine carbamoyltransferase, mitochondrial OS=Bos taurus GN=OTC PE=2 SV=1
CUST_9972_PI425536763	-6.57852	-1.88076	(sp:Q3SZE5) Myosin regulatory light chain 2, ventricular/cardiac muscle isoform OS=Bos taurus GN=MYL2 PE=2 SV=1
TC98383	-3.79485	1.51456	(sp:Q7ZWJ3) Oligosaccharyltransferase complex subunit ostc OS=Danio rerio GN=ostc PE=2 SV=1
CUST_17406_PI425536763	28.6355	2.02885	(sp:Q3U1T9) DENN domain-containing protein 1B OS=Mus musculus GN=Dennd1b PE=2 SV=2
CUST_26415_PI425536763	3.7275	1.60385	(sp:O43559) Fibroblast growth factor receptor substrate 3 OS=Homo sapiens GN=FRS3 PE=1 SV=3
TC106188	20.5634	2.01249	(sp:Q7Z7H5) Transmembrane emp24 domain-containing protein 4 OS=Homo sapiens GN=TMED4 PE=1 SV=1
TC103909	28.804	1.67145	(sp:Q5RBL0) Protein YIPF1 OS=Pongo abelii GN=YIPF1 PE=2 SV=1
TC114031	-6.10478	1.63532	(sp:P12830) Cadherin-1 OS=Homo sapiens GN=CDH1 PE=1 SV=3
CUST_24149_PI425536763	7.08591	-1.52616	(sp:A6NCE7) Microtubule-associated proteins 1A/1B light chain 3 beta 2 OS=Homo sapiens GN=MAP1LC3B2 PE=2 SV=1
TC105328	-4.82375	1.52735	[BBH] TYB12_ONCMY (sp:P26352) Thymosin beta-12 OS=Oncorhynchus mykiss PE=1 SV=2
TC130251	-2.93811	-1.62978
CUST_1292_PI425536763	-10.8108	-2.03513	[BBH] SFRP2_CHICK (sp:Q9IA96) Secreted frizzled-related protein 2 OS=Gallus gallus GN=SFRP2 PE=2 SV=1
TC108579	-14.5216	1.52216	(sp:P51162) Gastrotropin OS=Mus musculus GN=Fabp6 PE=2 SV=2
TC101474	1.68925	1.75086	PREDICTED: Danio rerio Nance-Horan syndrome protein-like (LOC559636), mRNA
CUST_19113_PI425536763	-3.0909	-1.50623	(sp:Q4R764) Synaptonemal complex protein 3 OS=Macaca fascicularis GN=SYCP3 PE=2 SV=1
TC115800	-2.34158	-1.54208	[BBH] MARH5_CHICK (sp:Q5ZJ41) E3 ubiquitin-protein ligase MARCH5 OS=Gallus gallus GN=MARCH5 PE=2 SV=1
CUST_24367_PI425536763	8.32173	-1.68256	(sp:Q28HE9) CUG-BP- and ETR-3-like factor 1 OS=Xenopus tropicalis GN=cugbp1 PE=2 SV=1
TC120742	1.84974	1.55606
CUST_1511_PI425536763	-8.83346	1.64691	[BBH] CNPY2_HUMAN (sp:Q9Y2B0) Protein canopy homolog 2 OS=Homo sapiens GN=CNPY2 PE=1 SV=1
TC116489	-6.51207	-1.58142	(sp:Q6NWF6) Keratin, type II cytoskeletal 8 OS=Danio rerio GN=krt8 PE=1 SV=1
CUST_28199_PI425536763	-3.9341	-2.96562	(sp:Q9QZZ6) Dermatopontin OS=Mus musculus GN=Dpt PE=2 SV=1
TC102046	-6.09624	1.72866	(sp:Q9P2W1) Homologous-pairing protein 2 homolog OS=Homo sapiens GN=PSMC3IP PE=1 SV=1
TC115229	4.23327	1.61082	[BBH] GPX3_MOUSE (sp:P46412) Glutathione peroxidase 3 OS=Mus musculus GN=Gpx3 PE=2 SV=2
CUST_8128_PI425536763	-2.22226	-2.01942	(sp:O55026) Ectonucleoside triphosphate diphosphohydrolase 2 OS=Mus musculus GN=Entpd2 PE=1 SV=2
CUST_949_PI425536763	18.9862	1.76479	(sp:P25113) Phosphoglycerate mutase 1 OS=Rattus norvegicus GN=Pgam1 PE=1 SV=4
CUST_11436_PI425536763	-6.05272	1.68307	(sp:P02019) Hemoglobin subunit alpha-1 OS=Oncorhynchus mykiss GN=hba1 PE=1 SV=1
CUST_7610_PI425536763	-7.90022	1.96108	(sp:Q9CRC9) Glucosamine-6-phosphate isomerase 2 OS=Mus musculus GN=Gnpda2 PE=2 SV=1
TC101183	-5.7815	-1.7427	[BBH] TWST2_RAT (sp:P97831) Twist-related protein 2 OS=Rattus norvegicus GN=Twist2 PE=2 SV=2
TC99352	-1.91776	-1.58716	(sp:Q640R7) Ras-related protein Rap-1b OS=Xenopus tropicalis GN=rap1b PE=2 SV=1
CUST_20256_PI425536763	2.6402	1.52594	[BBH] CC018_MOUSE (sp:Q8BGK9) Uncharacterized protein C3orf18 homolog OS=Mus musculus PE=2 SV=1
CUST_1400_PI425536763	-22.1179	2.60319	(sp:A5GFW1) Serine/threonine-protein kinase 6 OS=Sus scrofa GN=AURKA PE=3 SV=1
CUST_7919_PI425536763	-9.3801	2.37504	[BBH] ZG16_RAT (sp:Q8CJD3) Zymogen granule membrane protein 16 OS=Rattus norvegicus GN=Zg16 PE=2 SV=1
TC113444	-2.13488	-2.85899	[BBH] S10A1_MISFO (sp:Q7LZT1) Protein S100-A1 OS=Misgurnus fossilis GN=s100a1 PE=1 SV=1
TC108145	-4.41336	-1.81959	[BBH] DFP11_HYPCU (sp:O96382) Putative defense protein Hdd11 OS=Hyphantria cunea PE=2 SV=1
TC122933	-5.97019	1.65489	Salmo salar Retinol-binding protein II, cellular (ret2), mRNA
CUST_20965_PI425536763	-14.3816	-1.57184	(sp:P16409) Myosin light chain 3 OS=Rattus norvegicus GN=Myl3 PE=1 SV=2
TC119053	4.81045	1.79359
CUST_7426_PI425536763	2.58633	1.78842	(sp:Q90935) Neuroserpin OS=Gallus gallus GN=SERPINI1 PE=1 SV=1
TC105895	-5.94733	-1.62863	(sp:Q32PJ2) Apolipoprotein A-IV OS=Bos taurus GN=APOA4 PE=2 SV=1
TC123781	22.2639	1.78275
CUST_13325_PI425536763	4.01427	1.63057	(sp:Q9ERH3) WD repeat-containing protein 7 OS=Rattus norvegicus GN=Wdr7 PE=2 SV=1
TC129858	14.9464	1.70846	(sp:Q14BN4) Sarcolemmal membrane-associated protein OS=Homo sapiens GN=SLMAP PE=1 SV=1
CUST_4403_PI425536763	3.10025	1.59337	(sp:Q6DGP8) Neuritin OS=Danio rerio GN=nrn1 PE=2 SV=1
CUST_6925_PI425536763	1.80704	1.58984	(sp:O35740) Cbp/p300-interacting transactivator 2 OS=Mus musculus GN=Cited2 PE=2 SV=1
CUST_21466_PI425536763	-1.61281	-1.63809	[BBH] NOGG2_DANRE (sp:Q9W740) Noggin-2 OS=Danio rerio GN=nog2 PE=2 SV=1
CUST_11427_PI425536763	26.7658	-1.51292	(sp:Q9WUH7) Semaphorin-4G OS=Mus musculus GN=Sema4g PE=1 SV=1
CUST_19084_PI425536763	3.56096	1.53361	(sp:Q8R0A7) Uncharacterized protein KIAA0513 OS=Mus musculus GN=Kiaa0513 PE=2 SV=1
TC95396	-3.35027	-1.66126	[BBH] IBP7_HUMAN (sp:Q16270) Insulin-like growth factor-binding protein 7 OS=Homo sapiens GN=IGFBP7 PE=1 SV=1
CUST_8341_PI425536763	-11.3602	-1.67924	(sp:P05539) Collagen alpha-1(II) chain OS=Rattus norvegicus GN=Col2a1 PE=2 SV=2
CUST_20540_PI425536763	-3.83628	1.54693	(sp:Q9WV38) Solute carrier family 2, facilitated glucose transporter member 5 OS=Mus musculus GN=Slc2a5 PE=2 SV=1
TC130439	2.19442	1.89945
CUST_6346_PI425536763	-5.03289	-1.82451	[BBH] NHRF3_RAT (sp:Q9JJ40) Na(+)/H(+) exchange regulatory cofactor NHE-RF3 OS=Rattus norvegicus GN=Pdzk1 PE=1 SV=2
TC123597	19.0832	2.09978	(sp:Q0VCM6) Large neutral amino acids transporter small subunit 4 OS=Bos taurus GN=SLC43A2 PE=2 SV=1
TC103716	-2.09077	-2.84101	(sp:Q2KJJ9) Fructose-1,6-bisphosphatase isozyme 2 OS=Bos taurus GN=FBP2 PE=2 SV=1
TC111259	-5.5741	-1.67348	(sp:P06727) Apolipoprotein A-IV OS=Homo sapiens GN=APOA4 PE=1 SV=3
TC99161	1.73016	1.61199
CUST_1513_PI425536763	6.44215	-1.85198	(sp:P51003) Poly(A) polymerase alpha OS=Homo sapiens GN=PAPOLA PE=1 SV=4
CUST_27132_PI425536763	-1.77632	-2.63516	[BBH] YHDW_ECOLI (sp:P45766) Putative amino-acid ABC transporter-binding protein yhdW OS=Escherichia coli (strain K12) GN=yhdW PE=5 SV=2
TC101318	-2.45278	-1.57496	(sp:P12829) Myosin light chain 4 OS=Homo sapiens GN=MYL4 PE=1 SV=3
TC99825	-3.01011	-1.7071	(sp:Q8NI32) Ly6/PLAUR domain-containing protein 6B OS=Homo sapiens GN=LYPD6B PE=2 SV=1
CUST_7958_PI425536763	-3.28959	-2.7854	(sp:P84856) Actin, cytoplasmic 1 OS=Cercopithecus pygerythrus GN=ACTB PE=1 SV=1
TC96054	3.0655	2.09219	Salmo salar Transmembrane protein 163 (tm163), mRNA
TC111396	-4.17619	1.70165	(sp:A8WFU8) Kinesin-like protein KIF22 OS=Danio rerio GN=kif22 PE=2 SV=1
TC100908	-4.07096	1.50886	(sp:P02315) Non-histone chromosomal protein H6 OS=Oncorhynchus mykiss PE=1 SV=2
TC97759	-1.66807	-1.55935	(sp:A1IGX5) Fin bud initiation factor OS=Danio rerio GN=fibin PE=2 SV=1
CUST_13500_PI425536763	-1.88522	-1.50821	(sp:P70191) TNF receptor-associated factor 5 OS=Mus musculus GN=Traf5 PE=1 SV=1
CUST_5600_PI425536763	2.5738	2.05561	[BBH] CMIP_HUMAN (sp:Q8IY22) C-Maf-inducing protein OS=Homo sapiens GN=CMIP PE=1 SV=2
TC97689	-2.33951	-1.87819
CUST_28534_PI425536763	2.47623	2.37454	(sp:Q5RCB8) 2-oxoglutarate dehydrogenase, mitochondrial OS=Pongo abelii GN=OGDH PE=2 SV=1
TC125447	-8.01095	1.57497	(sp:Q6PGS5) Transmembrane protein 56-B OS=Xenopus laevis GN=tmem56-B PE=2 SV=1
TC101775	2.41842	2.34434	[BBH] PCP4_HUMAN (sp:P48539) Purkinje cell protein 4 OS=Homo sapiens GN=PCP4 PE=2 SV=3
CUST_10836_PI425536763	-9.57478	-1.79466	(sp:P48317) Growth arrest and DNA damage-inducible protein GADD45 alpha OS=Rattus norvegicus GN=Gadd45a PE=2 SV=1
CUST_8029_PI425536763	-9.54238	-1.94677	(sp:Q5R887) Myosin light chain 3 OS=Pongo abelii GN=MYL3 PE=2 SV=3
TC96324	-7.53139	1.6306	[BBH] FKBP7_PONAB (sp:Q5RET2) Peptidyl-prolyl cis-trans isomerase FKBP7 OS=Pongo abelii GN=FKBP7 PE=2 SV=1
CUST_6109_PI425536763	-2.8933	-1.92047	[BBH] RIR2_DANRE (sp:P79733) Ribonucleoside-diphosphate reductase subunit M2 OS=Danio rerio GN=rrm2 PE=1 SV=1
TC95383	-15.3637	1.68593	(sp:Q7ZZC6) Centromere protein M OS=Danio rerio GN=cenpm PE=2 SV=1
CUST_10012_PI425536763	3.28591	2.15151	(sp:Q9R1C7) Pre-mRNA-processing factor 40 homolog A OS=Mus musculus GN=Prpf40a PE=1 SV=1
CUST_18051_PI425536763	1.69007	2.11502	(sp:Q5IS61) Opioid-binding protein/cell adhesion molecule OS=Pan troglodytes GN=OPCML PE=2 SV=1
CUST_9985_PI425536763	-6.62776	-1.61845	(sp:P31214) 3-oxo-5-alpha-steroid 4-dehydrogenase 2 OS=Rattus norvegicus GN=Srd5a2 PE=1 SV=1
CUST_23364_PI425536763	3.3906	1.90274	(sp:Q8BGQ4) Protein O-mannosyl-transferase 2 OS=Mus musculus GN=Pomt2 PE=1 SV=1
CUST_35_PI429444447	28.112	1.57627	Oncorhynchus mykiss monoamine oxidase (mao), mRNA
CUST_13396_PI425536763	-4.21213	-1.63499	(sp:Q91735) Ephrin type-B receptor 3 OS=Xenopus laevis GN=ephb3 PE=2 SV=1
CUST_8102_PI425536763	-5.27034	-1.57795	(sp:P97831) Twist-related protein 2 OS=Rattus norvegicus GN=Twist2 PE=2 SV=2
CUST_4095_PI425536763	-2.64673	-1.5483	[BBH] HNRL1_MOUSE (sp:Q8VDM6) Heterogeneous nuclear ribonucleoprotein U-like protein 1 OS=Mus musculus GN=Hnrnpul1 PE=1 SV=1
TC119705	2.37627	1.58101	(sp:Q9NS93) Transmembrane 7 superfamily member 3 OS=Homo sapiens GN=TM7SF3 PE=2 SV=1
CUST_3781_PI425536763	2.83855	1.59318	(sp:P21591) Bombesin OS=Bombina orientalis PE=2 SV=1
CUST_667_PI425536763	14.2202	1.94486	(sp:Q03701) CCAAT/enhancer-binding protein zeta OS=Homo sapiens GN=CEBPZ PE=1 SV=2
TC116201	4.41949	1.50155	PREDICTED: Macaca mulatta similar to forkhead box J3, transcript variant 1 (LOC696573), mRNA
TC95523	-3.41524	1.55444	(sp:P59999) Actin-related protein 2/3 complex subunit 4 OS=Mus musculus GN=Arpc4 PE=1 SV=3
TC116780	3.33114	1.57469
TC120070	-1.54852	-1.62678	[BBH] FPPS_CHICK (sp:P08836) Farnesyl pyrophosphate synthase OS=Gallus gallus GN=FDPS PE=1 SV=2
CUST_11788_PI425536763	-2.78292	-1.59237	[BBH] TP8L1_DANRE (sp:Q7SZE8) Tumor necrosis factor alpha-induced protein 8-like protein 1 OS=Danio rerio GN=tnfaip8l1 PE=2 SV=1
CUST_7167_PI425536763	-6.99601	1.57399	(sp:Q9FT36) Tubulin alpha chain OS=Daucus carota GN=TBA PE=2 SV=1
TC130436	4.18514	1.88909	(sp:Q32LE4) Gamma-glutamylcyclotransferase OS=Bos taurus GN=GGCT PE=2 SV=1
TC113628	2.82855	1.61759
TC114116	-4.22477	-1.50832
CUST_19380_PI425536763	4.8841	-1.62726	(sp:Q5R4J5) Synaptotagmin-1 OS=Pongo abelii GN=SYT1 PE=2 SV=1
TC105565	-3.27864	1.57506	(sp:Q9GMB0) Dolichyl-diphosphooligosaccharide--protein glycosyltransferase subunit 1 OS=Sus scrofa GN=RPN1 PE=1 SV=1
TC99511	1.78532	1.73356	(sp:Q06831) Transcription factor SOX-4 OS=Mus musculus GN=Sox4 PE=1 SV=1
TC125692	2.71065	1.68888
CUST_25027_PI425536763	-1.74928	-1.74841	(sp:Q8VHK2) Caskin-1 OS=Rattus norvegicus GN=Caskin1 PE=1 SV=1
TC107406	1.72546	1.95425
CUST_56_PI425708691	-5.21141	-1.53279	(sp:Q8JFQ6) Keratin, type I cytoskeletal 13 OS=Oncorhynchus mykiss GN=krt13 PE=2 SV=1
CUST_9482_PI425536763	2.35706	1.59596	(sp:Q90732) 26S protease regulatory subunit 4 OS=Gallus gallus GN=PSMC1 PE=2 SV=1
TC107442	-21.52	1.57471	(sp:Q7ZY08) Ubiquitin-conjugating enzyme E2 T OS=Xenopus laevis GN=ube2t PE=2 SV=1
TC101706	-6.13455	-1.51564	(sp:Q7T2V2) Cytosolic sulfotransferase 3 OS=Danio rerio GN=sult1st3 PE=1 SV=1
TC107960	-6.69198	1.71838	(sp:Q99436) Proteasome subunit beta type-7 OS=Homo sapiens GN=PSMB7 PE=1 SV=1
CUST_17243_PI425536763	3.58995	1.53066	(sp:P37235) Hippocalcin-like protein 1 OS=Homo sapiens GN=HPCAL1 PE=1 SV=3
CUST_13953_PI425536763	36.2663	1.82676	[BBH] LIS1B_DANRE (sp:Q803D2) Lissencephaly-1 homolog B OS=Danio rerio GN=pafah1b1b PE=2 SV=3
CUST_21661_PI425536763	1.75582	2.08027	(sp:P54652) Heat shock-related 70 kDa protein 2 OS=Homo sapiens GN=HSPA2 PE=1 SV=1
CUST_22713_PI425536763	-3.27422	-1.52849	(sp:P57788) Monocarboxylate transporter 4 OS=Gallus gallus GN=SLC16A3 PE=2 SV=1
CUST_2435_PI425536763	2.06699	1.58541	(sp:Q02527) Beta-1,4-mannosyl-glycoprotein 4-beta-N-acetylglucosaminyltransferase OS=Rattus norvegicus GN=Mgat3 PE=1 SV=2
CUST_10394_PI425536763	-5.04055	-1.55959	(sp:O93344) Retinal dehydrogenase 2 OS=Gallus gallus GN=ALDH1A2 PE=2 SV=2
TC130213	-3.82091	1.86099	Oncorhynchus mykiss precursor of second macrophage colony-stimulating factor (csf1-2), mRNA
CUST_26257_PI425536763	3.11637	1.53533	(sp:O35633) Vesicular inhibitory amino acid transporter OS=Mus musculus GN=Slc32a1 PE=1 SV=3
TC116335	2.68685	1.50292	(sp:Q0DLG0) Formin-like protein 14 OS=Oryza sativa subsp. japonica GN=FH14 PE=2 SV=1
CUST_20888_PI425536763	-13.0532	-2.06413	(sp:P14282) Collagen alpha-1(VIII) chain OS=Oryctolagus cuniculus GN=COL8A1 PE=2 SV=1
CUST_22306_PI425536763	22.5007	1.54036	(sp:P53794) Sodium/myo-inositol cotransporter OS=Homo sapiens GN=SLC5A3 PE=2 SV=2
CUST_8129_PI425536763	-9.31768	1.84384	(sp:Q9CZW2) Centromere protein N OS=Mus musculus GN=Cenpn PE=2 SV=1
TC110239	-8.89098	1.61456	[BBH] OX2G_HUMAN (sp:P41217) OX-2 membrane glycoprotein OS=Homo sapiens GN=CD200 PE=2 SV=3
CUST_3694_PI425536763	42.642	1.86167	[BBH] CL16A_HUMAN (sp:Q2KHT3) Protein CLEC16A OS=Homo sapiens GN=CLEC16A PE=2 SV=2
CUST_1613_PI425536763	-3.27965	-1.91245	(sp:Q8QGP3) Carboxypeptidase Z OS=Gallus gallus GN=CPZ PE=1 SV=1
CUST_23581_PI425536763	-19.1691	2.19552	(sp:Q12834) Cell division cycle protein 20 homolog OS=Homo sapiens GN=CDC20 PE=1 SV=2
TC123417	-3.87901	-1.7282	Salmo salar Sodium-dependent phosphate transport protein 2A (npt2a), mRNA
CUST_1890_PI425536763	-1.77422	-1.58001	[BBH] PCTL_MOUSE (sp:Q9JMD3) PCTP-like protein OS=Mus musculus GN=Stard10 PE=1 SV=1
CUST_19954_PI425536763	-5.93573	-1.80111	[BBH] WBS14_HUMAN (sp:Q9NP71) Williams-Beuren syndrome chromosomal region 14 protein OS=Homo sapiens GN=MLXIPL PE=1 SV=1
CUST_7355_PI425536763	-6.68105	2.12245	[BBH] GOT1A_MOUSE (sp:Q9DCQ3) Vesicle transport protein GOT1A OS=Mus musculus GN=Golt1a PE=2 SV=1
TC125959	-10.1054	-1.51592	(sp:Q8VHN2) Glutamate [NMDA] receptor subunit 3B OS=Rattus norvegicus GN=Grin3b PE=1 SV=2
TC116034	-14.2546	1.57666	(sp:Q14980) Nuclear mitotic apparatus protein 1 OS=Homo sapiens GN=NUMA1 PE=1 SV=2
TC116174	-1.91068	-1.5497	(sp:Q9NR19) Acetyl-coenzyme A synthetase, cytoplasmic OS=Homo sapiens GN=ACSS2 PE=1 SV=1
CUST_13476_PI425536763	2.10045	1.53078	[BBH] CALB2_CHICK (sp:P07090) Calretinin OS=Gallus gallus GN=CALB2 PE=2 SV=3
TC124655	-4.41497	1.56385	(sp:Q9R2C1) Stress-associated endoplasmic reticulum protein 1 OS=Rattus norvegicus GN=Serp1 PE=1 SV=2
TC116510	1.85204	1.60016
TC102986	-6.48384	1.66149	[BBH] GNPI1_BOVIN (sp:A4FV08) Glucosamine-6-phosphate isomerase 1 OS=Bos taurus GN=GNPDA1 PE=2 SV=1
TC116554	-1.9245	-1.90675	(sp:B0FYY4) Integrin beta-1 OS=Ovis aries GN=ITGB1 PE=2 SV=1
TC105941	-16.4676	2.52031	[BBH] CDC20_PIG (sp:Q5H7C0) Cell division cycle protein 20 homolog OS=Sus scrofa GN=CDC20 PE=2 SV=1
TC100470	-11.2424	-1.58783	[BBH] NRK2_HUMAN (sp:Q9NPI5) Nicotinamide riboside kinase 2 OS=Homo sapiens GN=ITGB1BP3 PE=1 SV=1
CUST_3706_PI425536763	-5.80868	1.83898	(sp:P70195) Proteasome subunit beta type-7 OS=Mus musculus GN=Psmb7 PE=1 SV=1
CUST_5948_PI425536763	-6.34	-1.91265	(sp:Q5RFW0) Scavenger receptor class A member 5 OS=Danio rerio GN=scara5 PE=3 SV=1
TC113725	2.90959	1.56263
TC112826	4.82883	2.00679	(sp:P27449) V-type proton ATPase 16 kDa proteolipid subunit OS=Homo sapiens GN=ATP6V0C PE=1 SV=1
CUST_5522_PI425536763	2.8983	1.64516	(sp:O15539) Regulator of G-protein signaling 5 OS=Homo sapiens GN=RGS5 PE=1 SV=1
CUST_3928_PI425536763	-37.8419	2.54993	(sp:P08217) Chymotrypsin-like elastase family member 2A OS=Homo sapiens GN=CELA2A PE=1 SV=1
CUST_12041_PI425536763	2.67705	1.51486	(sp:Q8QG78) Nuclear receptor corepressor 1 OS=Xenopus laevis GN=ncor1 PE=1 SV=1
TC109673	-5.36115	-2.16959
CUST_17648_PI425536763	2.47731	1.69114	[BBH] TTL12_HUMAN (sp:Q14166) Tubulin--tyrosine ligase-like protein 12 OS=Homo sapiens GN=TTLL12 PE=1 SV=2
TC97826	-4.57522	-1.54452	(sp:P57999) Zonadhesin (Fragment) OS=Oryctolagus cuniculus GN=ZAN PE=2 SV=2
TC122178	-1.88183	-1.59248	(sp:Q50L43) Cytosolic phospholipase A2 delta OS=Mus musculus GN=Pla2g4d PE=2 SV=2
TC95082	-11.5808	-1.53883	Oncorhynchus mykiss liver-expressed antimicrobial peptide 2A (leap-2a), mRNA
TC118775	4.92815	1.93266	predicted protein [Nematostella vectensis]
TC123585	-30.1009	2.55839	(sp:Q3SZY3) Securin OS=Bos taurus GN=PTTG1 PE=2 SV=1
TC127762	-4.57274	1.58805
TC112096	-12.2198	2.84118
CUST_21694_PI425536763	-3.9523	-2.16595	(sp:Q2Q0I9) Fibronectin type III domain-containing protein 1 OS=Rattus norvegicus GN=Fndc1 PE=2 SV=2
CUST_10030_PI425536763	-16.6453	2.74164	(sp:Q9DG98) Cell division control protein 2 homolog OS=Oryzias luzonensis GN=cdc2 PE=2 SV=1
CUST_3536_PI425536763	6.045	1.59977	(sp:O09178) AMP deaminase 3 OS=Rattus norvegicus GN=Ampd3 PE=2 SV=2
CUST_18324_PI425536763	2.6715	1.69278	(sp:Q5SXY1) Cytospin-B OS=Mus musculus GN=Cytsb PE=1 SV=2
TC121720	1.71422	1.52581	[BBH] K0195_MOUSE (sp:Q7TSH8) Uncharacterized protein KIAA0195 OS=Mus musculus GN=Kiaa0195 PE=1 SV=1
TC123882	-17.516	2.2606	[BBH] CKS1_MOUSE (sp:P61025) Cyclin-dependent kinases regulatory subunit 1 OS=Mus musculus GN=Cks1b PE=2 SV=1
TC109377	1.96087	2.00632	Salmo salar Zinc transporter SLC39A11 (s39ab), mRNA
TC110002	-9.94711	-1.53774	(sp:Q90944) Epiphycan OS=Gallus gallus GN=EPYC PE=2 SV=1
TC108949	1.74748	1.54683	[BBH] RPC7L_BOVIN (sp:Q1RMR0) DNA-directed RNA polymerase III subunit RPC7-like OS=Bos taurus GN=POLR3GL PE=2 SV=1
TC110695	-3.78078	-1.51488	(sp:Q92038) Acyl-CoA desaturase OS=Cyprinus carpio PE=2 SV=2
TC113183	2.128	1.57749	(sp:O75897) Sulfotransferase 1C4 OS=Homo sapiens GN=SULT1C4 PE=1 SV=2
CUST_6756_PI425536763	-12.2066	2.34222	(sp:Q0IHP2) Inner centromere protein OS=Xenopus tropicalis GN=incenp PE=2 SV=1
CUST_21389_PI425536763	22.6553	1.51172	(sp:Q5ZIB2) Fas-binding factor 1 homolog OS=Gallus gallus GN=FBF1 PE=2 SV=1
TC99521	2.32927	1.50061	[BBH] T22D2_HUMAN (sp:O75157) TSC22 domain family protein 2 OS=Homo sapiens GN=TSC22D2 PE=1 SV=3
TC96756	-3.96359	1.55926	(sp:A1L4L8) PLAC8-like protein 1 OS=Homo sapiens GN=PLAC8L1 PE=2 SV=1
TC104114	2.19972	2.03555	(sp:P25421) Protachykinin OS=Carassius auratus PE=1 SV=2
CUST_20137_PI425536763	-8.84613	-2.01043	(sp:O97670) Homeobox expressed in ES cells 1 (Fragment) OS=Oryctolagus cuniculus GN=HESX1 PE=2 SV=1
TC117756	-19.9505	1.55003
TC105568	-4.46554	1.50608	Oncorhynchus mykiss VHSV-induced protein-9 (lgals9), mRNA
CUST_13054_PI425536763	1.84668	1.71455	(sp:Q9BRK3) Matrix-remodeling-associated protein 8 OS=Homo sapiens GN=MXRA8 PE=1 SV=1
TC100757	17.7121	1.70318	Salmo salar ATP-binding cassette, sub-family B (MDR/TAP), member 3 (abcb3), mRNA
TC102718	-4.14213	-2.00405	Oncorhynchus mykiss Glutathione transferase omega-1 (gsto1), mRNA
TC101992	-6.04231	-1.60815	(sp:Q9BZP6) Acidic mammalian chitinase OS=Homo sapiens GN=CHIA PE=1 SV=1
TC121707	2.90185	1.53081	[BBH] CRFR1_CHICK (sp:Q90812) Corticotropin-releasing factor receptor 1 OS=Gallus gallus GN=CRHR1 PE=3 SV=1
TC98348	-2.06304	-2.24126	[BBH] POP7_BOVIN (sp:Q0II25) Ribonuclease P protein subunit p20 OS=Bos taurus GN=POP7 PE=2 SV=1
TC101116	-72.4154	-1.59453	(sp:Q66S17) Natterin-3 OS=Thalassophryne nattereri PE=1 SV=1
TC108163	2.06666	1.78936
TC105064	2.07865	1.71525	(sp:Q6AY57) WD repeat domain phosphoinositide-interacting protein 2 OS=Rattus norvegicus GN=Wipi2 PE=2 SV=1
CUST_27331_PI425536763	-3.50318	-1.5921	(sp:P49458) Signal recognition particle 9 kDa protein OS=Homo sapiens GN=SRP9 PE=1 SV=2
TC131694	3.27523	2.72258
TC102926	2.04845	1.70308	Salmo salar Zinc finger protein 313 (zn313), mRNA
CUST_7813_PI425536763	-9.72674	-1.61176	(sp:Q5R6I2) Myozenin-2 OS=Pongo abelii GN=MYOZ2 PE=2 SV=1
TC130013	3.30081	1.71038	(sp:Q9GLP1) Coagulation factor V OS=Sus scrofa GN=F5 PE=2 SV=1
TC105646	-48.0188	1.71746	(sp:P08217) Chymotrypsin-like elastase family member 2A OS=Homo sapiens GN=CELA2A PE=1 SV=1
TC98762	-55.1084	-1.86365	(sp:Q03692) Collagen alpha-1(X) chain OS=Homo sapiens GN=COL10A1 PE=1 SV=2
TC117593	2.04418	2.25827	Salmo salar CI025 protein (ci025), mRNA
TC109877	-4.85555	-1.68817	(sp:P13437) 3-ketoacyl-CoA thiolase, mitochondrial OS=Rattus norvegicus GN=Acaa2 PE=1 SV=1
TC117036	4.34572	1.50234	(sp:Q2KJC6) S-adenosylmethionine synthetase isoform type-1 OS=Bos taurus GN=MAT1A PE=2 SV=1
CUST_25498_PI425536763	8.89233	1.55791	(sp:Q8VHS5) Ankyrin repeat and SOCS box protein 16 OS=Mus musculus GN=Asb16 PE=2 SV=1
CUST_20452_PI425536763	-10.1218	-2.16961	(sp:Q10758) Keratin, type II cytoskeletal 8 OS=Rattus norvegicus GN=Krt8 PE=1 SV=3
CUST_137_PI425536763	-3.886	-2.52846	(sp:P01871) Ig mu chain C region OS=Homo sapiens GN=IGHM PE=1 SV=3
CUST_19626_PI425536763	21.1221	2.48139	(sp:Q13115) Dual specificity protein phosphatase 4 OS=Homo sapiens GN=DUSP4 PE=1 SV=1
CUST_4158_PI425536763	-2.5379	-2.35783	(sp:Q13835) Plakophilin-1 OS=Homo sapiens GN=PKP1 PE=1 SV=2
TC123330	-27.0783	2.29244	Oncorhynchus mykiss alpha-globin I (LOC100136296), mRNA
TC115478	-8.88254	-1.69958	(sp:P21566) Cofilin-2 OS=Gallus gallus GN=CFL2 PE=1 SV=2
CUST_12413_PI425536763	2.26964	2.10116	(sp:Q28E41) RNA-binding protein with serine-rich domain 1 OS=Xenopus tropicalis GN=rnps1 PE=2 SV=1
TC104210	-212.631	-1.61171	(sp:Q16819) Meprin A subunit alpha OS=Homo sapiens GN=MEP1A PE=2 SV=2
TC116052	1.71905	1.52192	Salmo salar Nuclear cap-binding protein subunit 1-A (nbp1a), mRNA
CUST_11459_PI425536763	1.7451	1.56012	(sp:Q6PF04) Zinc finger protein 613 OS=Homo sapiens GN=ZNF613 PE=2 SV=2
TC111192	1.59145	1.57782
TC106998	2.57268	2.02578	(sp:Q8JFQ2) Rhombotin-1 OS=Danio rerio GN=lmo1 PE=2 SV=1
CUST_22162_PI425536763	2.53329	1.55184	(sp:Q90Y57) Protein jagged-1a OS=Danio rerio GN=jag1a PE=2 SV=1
CUST_9456_PI425536763	1.51212	1.55128	[BBH] FBX30_MOUSE (sp:Q8BJL1) F-box only protein 30 OS=Mus musculus GN=Fbxo30 PE=2 SV=1
CUST_7631_PI425536763	4.33537	2.07363	(sp:Q9UBV8) Peflin OS=Homo sapiens GN=PEF1 PE=1 SV=1
TC125324	2.60776	1.51697	Salmo salar phosphoethanolamine N-methyltransferase 3 (peam3), mRNA
TC97071	3.78141	1.92041	(sp:Q32LE4) Gamma-glutamylcyclotransferase OS=Bos taurus GN=GGCT PE=2 SV=1
CUST_26081_PI425536763	-5.02748	1.61513	(sp:Q5RE31) Magnesium transporter protein 1 OS=Pongo abelii GN=MAGT1 PE=2 SV=1
TC112764	2.57926	1.97047	Salmo salar CG057 protein (cg057), mRNA
CUST_11236_PI425536763	4.13469	1.66569	(sp:Q9UBN1) Voltage-dependent calcium channel gamma-4 subunit OS=Homo sapiens GN=CACNG4 PE=2 SV=1
CUST_13778_PI425536763	-3.80876	1.59266	(sp:Q865V6) Macrophage-capping protein OS=Bos taurus GN=CAPG PE=2 SV=1
TC129277	-2.88325	-1.68421	(sp:O75911) Short-chain dehydrogenase/reductase 3 OS=Homo sapiens GN=DHRS3 PE=1 SV=2
TC109102	-2.35202	-2.58041	(sp:Q5RHH4) Intraflagellar transport protein 172 homolog OS=Danio rerio GN=ift172 PE=2 SV=1
CUST_21831_PI425536763	-7.52436	-1.5155	(sp:O93542) L-lactate dehydrogenase A chain OS=Eleginops maclovinus GN=ldha PE=2 SV=3
CUST_23480_PI425536763	15.8643	2.63317	(sp:Q08DF4) Dynamin-1 OS=Bos taurus GN=DNM1 PE=2 SV=1
CUST_23119_PI425536763	1.61039	1.5115	(sp:Q5ZJP5) Fibronectin type-III domain-containing protein 3a OS=Gallus gallus GN=FNDC3A PE=2 SV=2
TC105893	-9.18141	1.82356	(sp:P28025) Kinesin-related motor protein Eg5 1 OS=Xenopus laevis PE=2 SV=1
TC129555	-15.918	1.88623	[BBH] CCNB1_ANGJA (sp:Q60FY0) G2/mitotic-specific cyclin-B1 OS=Anguilla japonica GN=ccnb1 PE=2 SV=1
CUST_26430_PI425536763	1.61839	1.62959	(sp:Q6PJ21) SPRY domain-containing SOCS box protein 3 OS=Homo sapiens GN=SPSB3 PE=1 SV=2
CUST_15312_PI425536763	2.25266	1.51499	(sp:Q8BW74) Hepatic leukemia factor OS=Mus musculus GN=Hlf PE=2 SV=1
CUST_6313_PI425536763	1.81039	2.08728	(sp:P81382) L-amino-acid oxidase OS=Agkistrodon rhodostoma PE=1 SV=2
CUST_6892_PI425536763	3.09316	2.13022	(sp:Q5R458) Raftlin-2 OS=Pongo abelii GN=RFTN2 PE=2 SV=3
CUST_16840_PI425536763	-2.35524	-1.80684	(sp:Q5R5G2) Protein transport protein Sec23B OS=Pongo abelii GN=SEC23B PE=2 SV=1
CUST_26040_PI425536763	-2.11199	-1.57037	(sp:Q8BHE1) Gem-associated protein 8 OS=Mus musculus GN=Gemin8 PE=1 SV=1
TC102921	1.6595	1.75335
TC113249	-7.47438	1.60421	(sp:P51943) Cyclin-A2 OS=Mus musculus GN=Ccna2 PE=1 SV=1
CUST_13759_PI425536763	-9.51477	-1.73879	(sp:O13278) L-lactate dehydrogenase A chain OS=Sphyraena lucasana GN=ldha PE=2 SV=3
CUST_20085_PI425536763	-1.60562	-1.5379	(sp:Q61316) Heat shock 70 kDa protein 4 OS=Mus musculus GN=Hspa4 PE=1 SV=1
TC108532	3.73666	1.50284	PREDICTED: Danio rerio baculoviral IAP repeat-containing 6 (birc6), mRNA
CUST_74_PI425536763	10.0469	1.86453	[BBH] ESR2_ONCMY (sp:P57782) Estrogen receptor beta OS=Oncorhynchus mykiss GN=esr2 PE=2 SV=1
TC119896	2.03131	1.5613	(sp:Q8BMF3) NADP-dependent malic enzyme, mitochondrial OS=Mus musculus GN=Me3 PE=1 SV=1
TC110004	2.81848	1.94781
CUST_5907_PI425536763	-14.4914	-1.58449	[BBH] FOXM1_RAT (sp:P97691) Forkhead box protein M1 OS=Rattus norvegicus GN=Foxm1 PE=2 SV=2
TC105582	-4.35426	1.5125	[BBH] UCHL3_MOUSE (sp:Q9JKB1) Ubiquitin carboxyl-terminal hydrolase isozyme L3 OS=Mus musculus GN=Uchl3 PE=1 SV=2
CUST_21811_PI425536763	-8.79505	-2.18185	(sp:O93401) L-lactate dehydrogenase A chain OS=Coryphopterus nicholsi GN=ldha PE=2 SV=3
CUST_24167_PI425536763	5.26368	1.72719	(sp:Q5I6B8) Phosphatidylinositol-4-phosphate 5-kinase type-1 gamma OS=Rattus norvegicus GN=Pip5k1c PE=1 SV=1
CUST_7327_PI425536763	-5.23483	-1.60144	(sp:Q01841) Protein-glutamine gamma-glutamyltransferase 2 OS=Gallus gallus GN=TGL2 PE=1 SV=3
CUST_10564_PI425536763	20.3059	1.89154	(sp:Q0V9T6) Coiled-coil domain-containing protein 64A OS=Xenopus tropicalis GN=ccdc64 PE=2 SV=1
TC130155	2.37106	3.00263	(sp:O73689) Zinc finger protein ZIC 1 OS=Xenopus laevis GN=zic1 PE=2 SV=1
TC112672	-11.0606	1.62304	(sp:P10124) Serglycin OS=Homo sapiens GN=SRGN PE=1 SV=3
CUST_21849_PI425536763	-3.19902	-1.62867	(sp:Q32KV0) Phosphoglycerate mutase 2 OS=Bos taurus GN=PGAM2 PE=2 SV=1
CUST_24816_PI425536763	2.16754	1.64722	(sp:Q17QU4) Ras-related protein Rab-39B OS=Bos taurus GN=RAB39B PE=2 SV=1
TC129929	17.5245	1.95397	Salmo salar Zona pellucida-like domain-containing protein 1 (zpld1), mRNA
CUST_12752_PI425536763	-6.21053	-1.84028	(sp:P42128) Forkhead box protein K1 OS=Mus musculus GN=Foxk1 PE=1 SV=2
TC113083	-2.8069	-1.5433
CUST_24928_PI425536763	-2.68978	-1.63983	(sp:Q9UQR0) Sex comb on midleg-like protein 2 OS=Homo sapiens GN=SCML2 PE=1 SV=1
TC123078	-2.90671	-2.82412	[BBH] EPD2_ONCMY (sp:P28771) Ependymin-2 OS=Oncorhynchus mykiss GN=epd2 PE=2 SV=1
CUST_26096_PI425536763	-3.36935	-1.96147	(sp:Q96H96) Para-hydroxybenzoate--polyprenyltransferase, mitochondrial OS=Homo sapiens GN=COQ2 PE=1 SV=1
CUST_22369_PI425536763	-18.8402	-1.5497	(sp:P21145) Myelin and lymphocyte protein OS=Homo sapiens GN=MAL PE=2 SV=1
TC100938	2.66264	1.63085
TC110215	-18.6347	1.63919	(sp:Q6DF39) Kinetochore protein Spc25 OS=Xenopus tropicalis GN=spc25 PE=2 SV=1
CUST_9729_PI425536763	-2.63051	-1.72663	(sp:Q93X68) 3-oxoacyl-[acyl-carrier-protein] reductase 5, chloroplastic (Fragment) OS=Brassica napus GN=bkr1 PE=2 SV=1
TC116336	1.80192	1.54626	Salmo salar Actin-related protein 2/3 complex subunit 1A (arc1a), mRNA
TC99077	-1.86426	-2.35888
CUST_25286_PI425536763	-3.08886	-1.78478	(sp:Q8K268) ATP-binding cassette sub-family F member 3 OS=Mus musculus GN=Abcf3 PE=2 SV=1
CUST_24265_PI425536763	-4.21943	1.50271	(sp:Q9H2I8) Leucine-rich repeat-containing protein C10orf11 OS=Homo sapiens GN=C10orf11 PE=1 SV=1
TC119468	1.86952	1.59822	(sp:P09860) Troponin C, slow skeletal and cardiac muscles OS=Gallus gallus GN=TNNC1 PE=1 SV=1
TC128026	2.08659	1.91906	(sp:Q810T5) Histone acetyltransferase MYST2 OS=Rattus norvegicus GN=Myst2 PE=2 SV=1
CUST_2204_PI425536763	-6.37252	-1.64067	(sp:P98072) Enteropeptidase OS=Bos taurus GN=PRSS7 PE=1 SV=1
CUST_12966_PI425536763	-4.2474	-2.03114	(sp:P22856) Putative ubiquitin thioesterase L96 OS=Tipula iridescent virus GN=L96 PE=3 SV=1
CUST_14210_PI425536763	10.6593	1.51138	[BBH] AMRP_HUMAN (sp:P30533) Alpha-2-macroglobulin receptor-associated protein OS=Homo sapiens GN=LRPAP1 PE=1 SV=1
CUST_7296_PI425536763	-4.51262	1.50348	[BBH] KTAP2_CANFA (sp:P86229) Keratinocyte-associated protein 2 OS=Canis familiaris GN=KRTCAP2 PE=1 SV=1
CUST_17805_PI425536763	29.3747	1.98579	(sp:Q14258) E3 ubiquitin/ISG15 ligase TRIM25 OS=Homo sapiens GN=TRIM25 PE=1 SV=1
CUST_22997_PI425536763	-2.79572	-1.86243	(sp:Q9NSV4) Protein diaphanous homolog 3 OS=Homo sapiens GN=DIAPH3 PE=1 SV=4
CUST_16352_PI425536763	22.5449	1.78858	(sp:O88407) Fas apoptotic inhibitory molecule 2 OS=Rattus norvegicus GN=Faim2 PE=2 SV=1
TC117153	3.26165	1.67361
CUST_24688_PI425536763	-4.6047	-1.84389	(sp:Q5XI14) Uncharacterized protein C8orf45 homolog OS=Rattus norvegicus PE=2 SV=1
TC95047	-346.909	6.74457	(sp:P80646) Chymotrypsin B OS=Gadus morhua PE=1 SV=1
TC123613	5.84195	1.74233	Oncorhynchus mykiss phosphoenolpyruvate carboxykinase (LOC100135908), mRNA
CUST_6166_PI425536763	-4.63732	1.55276	[BBH] LY10_HUMAN (sp:Q13342) Nuclear body protein SP140 OS=Homo sapiens GN=SP140 PE=2 SV=2
CUST_17973_PI425536763	2.42197	1.98269	[BBH] SCN2B_MOUSE (sp:Q56A07) Sodium channel subunit beta-2 OS=Mus musculus GN=Scn2b PE=1 SV=1
CUST_12435_PI425536763	31.9857	1.58663	(sp:P21981) Protein-glutamine gamma-glutamyltransferase 2 OS=Mus musculus GN=Tgm2 PE=1 SV=4
TC108411	2.16608	1.50999
TC98664	-3.15201	-1.60171	(sp:A1YG88) Zinc finger protein 16 OS=Pan paniscus GN=ZNF16 PE=3 SV=1
CUST_7378_PI425536763	-2.92579	-2.08784	(sp:Q8BUL6) Pleckstrin homology domain-containing family A member 1 OS=Mus musculus GN=Plekha1 PE=1 SV=1
TC124198	-3.24481	1.55615	Salmo salar Transmembrane protein 43 (tmm43), mRNA
CUST_23624_PI425536763	-4.89962	-1.69711	(sp:P17643) 5,6-dihydroxyindole-2-carboxylic acid oxidase OS=Homo sapiens GN=TYRP1 PE=1 SV=2
TC106888	15.4221	-1.86499	(sp:Q8BMF3) NADP-dependent malic enzyme, mitochondrial OS=Mus musculus GN=Me3 PE=1 SV=1
CUST_11232_PI425536763	25.9487	2.6791	[BBH] RAB44_MOUSE (sp:Q8CB87) Ras-related protein Rab-44 OS=Mus musculus GN=Rab44 PE=2 SV=1
CUST_26086_PI425536763	7.22894	1.60752	(sp:A0FGR8) Extended synaptotagmin-2 OS=Homo sapiens GN=ESYT2 PE=1 SV=1
CUST_16150_PI425536763	6.64796	2.15975	(sp:P00491) Purine nucleoside phosphorylase OS=Homo sapiens GN=NP PE=1 SV=2
TC116300	3.62836	1.59129	(sp:Q6DBU5) Mannose-1-phosphate guanyltransferase beta OS=Danio rerio GN=gmppb PE=2 SV=1
CUST_24734_PI425536763	13.7958	1.70808	(sp:O75335) Liprin-alpha-4 OS=Homo sapiens GN=PPFIA4 PE=1 SV=2
CUST_4647_PI425536763	46.7226	-1.50793	(sp:Q32KN2) BCL2/adenovirus E1B 19 kDa protein-interacting protein 3 OS=Bos taurus GN=BNIP3 PE=2 SV=1
CUST_14375_PI425536763	2.25245	1.58686	(sp:P02712) Acetylcholine receptor subunit beta OS=Torpedo californica GN=CHRNB1 PE=1 SV=1
CUST_28248_PI425536763	-6.55309	-1.59317	(sp:Q9BXU1) Serine/threonine-protein kinase 31 OS=Homo sapiens GN=STK31 PE=2 SV=2
CUST_8543_PI425536763	2.91214	1.56327	(sp:Q2PT31) Myocilin OS=Canis familiaris GN=MYOC PE=1 SV=2
CUST_20277_PI425536763	1.86318	3.54063	(sp:Q920Q6) RNA-binding protein Musashi homolog 2 OS=Mus musculus GN=Msi2 PE=1 SV=1
TC126075	5.56588	1.74018	(sp:Q6GIK4) Clumping factor A OS=Staphylococcus aureus (strain MRSA252) GN=clfA PE=3 SV=1
CUST_22374_PI425536763	3.05121	1.72654	(sp:Q13277) Syntaxin-3 OS=Homo sapiens GN=STX3 PE=1 SV=3
TC96817	-6.77433	-2.14949
TC126704	-4.70901	1.53207	(sp:B5X186) Calumenin-A OS=Salmo salar GN=calua PE=2 SV=1
TC99559	-3.60595	1.50995	[BBH] FKBP2_MOUSE (sp:P45878) Peptidyl-prolyl cis-trans isomerase FKBP2 OS=Mus musculus GN=Fkbp2 PE=1 SV=1
TC110780	2.22973	1.62935	Xenopus laevis MGC81970 protein (MGC81970), mRNA
CUST_2971_PI425536763	21.8247	1.82184	(sp:Q88ZJ6) Spermidine/putrescine import ATP-binding protein potA OS=Lactobacillus plantarum GN=potA PE=3 SV=1
TC121703	-6.06972	-1.7963
TC100165	-7.07724	1.68695	PREDICTED: similar to CD81 molecule [Ciona intestinalis]
CUST_10235_PI425536763	5.69522	2.45699	(sp:Q2IBD0) Suppressor of tumorigenicity 7 protein OS=Rattus norvegicus GN=St7 PE=2 SV=1
TC96314	-11.2113	2.19956	(sp:Q6DRD4) Centromere protein L OS=Danio rerio GN=cenpl PE=2 SV=1
TC108996	1.97771	1.59456	[BBH] UAP56_CANFA (sp:Q5WR10) Spliceosome RNA helicase BAT1 OS=Canis familiaris GN=BAT1 PE=3 SV=1
CUST_14232_PI425536763	2.88506	2.13735	(sp:Q01970) 1-phosphatidylinositol-4,5-bisphosphate phosphodiesterase beta-3 OS=Homo sapiens GN=PLCB3 PE=1 SV=2
TC104301	-7.45614	1.56249	(sp:Q2YDL5) Peptidyl-prolyl cis-trans isomerase FKBP11 OS=Bos taurus GN=FKBP11 PE=2 SV=1
CUST_15996_PI425536763	8.81131	-1.51849	(sp:O55003) BCL2/adenovirus E1B 19 kDa protein-interacting protein 3 OS=Mus musculus GN=Bnip3 PE=1 SV=1
CUST_21234_PI425536763	3.73114	1.59011	(sp:Q9DGG6) Adenylate cyclase type 9 OS=Gallus gallus GN=ADCY9 PE=2 SV=1
CUST_10328_PI425536763	-6.03386	1.77443	(sp:Q63ZL2) Homologous-pairing protein 2 homolog OS=Xenopus laevis GN=psmc3ip PE=2 SV=1
CUST_22670_PI425536763	2.13751	1.63015	(sp:P49924) Fatty acid-binding protein, liver OS=Sus scrofa GN=FABP1 PE=2 SV=1
CUST_20551_PI425536763	18.3899	1.71499	(sp:P17247) Transforming growth factor beta-2 OS=Xenopus laevis GN=tgfb2 PE=1 SV=1
CUST_26422_PI425536763	-14.8663	1.84891	(sp:P53350) Serine/threonine-protein kinase PLK1 OS=Homo sapiens GN=PLK1 PE=1 SV=1
CUST_23007_PI425536763	-3.42032	-2.78905	(sp:Q4R3U7) Glycosyltransferase 8 domain-containing protein 2 OS=Macaca fascicularis GN=GLT8D2 PE=2 SV=1
TC109018	-10.3538	1.74949	[BBH] PASK_HUMAN (sp:Q96RG2) PAS domain-containing serine/threonine-protein kinase OS=Homo sapiens GN=PASK PE=1 SV=3
TC128603	-2.17031	-1.52014	(sp:Q91482) Parvalbumin beta 1 OS=Salmo salar PE=1 SV=1
TC106154	-18.745	2.051	Salmo salar Securin (pttg1), mRNA
TC106765	-22.9522	2.43634	hypothetical protein LOC792608 [Danio rerio]
CUST_9617_PI425536763	-6.82879	-1.75643	(sp:P53413) LIM/homeobox protein LMX-1.2 OS=Gallus gallus GN=LMX1B PE=2 SV=1
CUST_9123_PI425536763	-8.3494	1.60035	(sp:O57607) Keratin, type I cytoskeletal 18 OS=Oncorhynchus mykiss GN=krt18 PE=1 SV=1
CUST_2894_PI425536763	2.35082	2.13298	(sp:O55148) Growth arrest-specific protein 7 OS=Rattus norvegicus GN=Gas7 PE=2 SV=2
TC124341	-18.5325	-3.55904	[BBH] CO9A1_HUMAN (sp:P20849) Collagen alpha-1(IX) chain OS=Homo sapiens GN=COL9A1 PE=1 SV=2
TC108195	-7.4325	2.27695	kinesin family member 2C [Danio rerio]
TC103367	2.04053	3.42468	(sp:P48530) Pleiotrophic factor-alpha-1 OS=Xenopus laevis PE=2 SV=1
CUST_14288_PI425536763	1.75536	1.64778	[BBH] CCR5_CALMO (sp:Q95NC2) C-C chemokine receptor type 5 OS=Callicebus moloch GN=CCR5 PE=3 SV=1
CUST_15027_PI425536763	-4.13411	1.6408	[BBH] GPX8_TETNG (sp:Q4RSM6) Probable glutathione peroxidase 8 OS=Tetraodon nigroviridis GN=gpx8 PE=3 SV=1
CUST_28658_PI425536763	-2.90735	-1.78152	(sp:P06316) Ig lambda chain V-I region BL2 OS=Homo sapiens PE=2 SV=1
TC101211	1.95785	1.50769	PREDICTED: hypothetical protein [Strongylocentrotus purpuratus]
CUST_18535_PI425536763	-12.9178	2.59455	(sp:O70310) Glycylpeptide N-tetradecanoyltransferase 1 OS=Mus musculus GN=Nmt1 PE=1 SV=1
CUST_12170_PI425536763	1.88049	1.92825	(sp:Q9ESC8) AF4/FMR2 family member 4 OS=Mus musculus GN=Aff4 PE=2 SV=1
CUST_12148_PI425536763	-3.71319	-1.8054	(sp:Q9EPQ8) Transcription factor 20 OS=Mus musculus GN=Tcf20 PE=1 SV=2
TC119179	3.57892	1.51593	Salmo salar Gametogenetin-binding protein 2 (ggnb2), mRNA
CUST_11276_PI425536763	1.59107	1.96554	[BBH] SFXN5_HUMAN (sp:Q8TD22) Sideroflexin-5 OS=Homo sapiens GN=SFXN5 PE=2 SV=1
CUST_19121_PI425536763	2.84061	2.55721	(sp:Q08C93) Monoacylglycerol lipase ABHD12 OS=Danio rerio GN=abhd12 PE=2 SV=1
CUST_15221_PI425536763	6.34996	1.68354	(sp:P34926) Microtubule-associated protein 1A OS=Rattus norvegicus GN=Map1a PE=1 SV=1
CUST_8439_PI425536763	-13.256	-1.87703	(sp:P69084) L-lactate dehydrogenase A chain OS=Gillichthys seta GN=ldha PE=2 SV=2
CUST_17439_PI425536763	3.0094	1.71133	(sp:P48067) Sodium- and chloride-dependent glycine transporter 1 OS=Homo sapiens GN=SLC6A9 PE=2 SV=2
TC102541	-7.06977	-1.9425	[BBH] APOA4_BOVIN (sp:Q32PJ2) Apolipoprotein A-IV OS=Bos taurus GN=APOA4 PE=2 SV=1
CUST_10893_PI425536763	2.06594	1.93244	(sp:O62683) Tight junction protein ZO-3 OS=Canis familiaris GN=TJP3 PE=1 SV=1
TC122706	-2.56524	-2.57542	(sp:Q16586) Alpha-sarcoglycan OS=Homo sapiens GN=SGCA PE=1 SV=1
CUST_28629_PI425536763	25.1351	1.73485	[BBH] AOF_ONCMY (sp:P49253) Amine oxidase [flavin-containing] OS=Oncorhynchus mykiss GN=mao PE=2 SV=2
CUST_26291_PI425536763	1.5704	1.54621	(sp:P29476) Nitric oxide synthase, brain OS=Rattus norvegicus GN=Nos1 PE=1 SV=1
TC102420	-4.32856	-1.72203	[BBH] CATK_BOVIN (sp:Q5E968) Cathepsin K OS=Bos taurus GN=CTSK PE=2 SV=2
TC109147	-12.8519	1.64074	(sp:Q29RT6) Kinesin-like protein KIF20A OS=Bos taurus GN=KIF20A PE=2 SV=1
TC126368	-2.18523	-1.67129	(sp:P06314) Ig kappa chain V-IV region B17 OS=Homo sapiens PE=2 SV=1
TC116606	-24.4876	1.78687	Salmo salar jagunal homolog 1-A (jgn1a), mRNA
TC122875	1.62553	1.58301
CUST_3301_PI425536763	2.92053	1.79367	(sp:P24288) Branched-chain-amino-acid aminotransferase, cytosolic OS=Mus musculus GN=Bcat1 PE=2 SV=2
CUST_11334_PI425536763	10.3787	1.53352	(sp:A2A935) PR domain zinc finger protein 16 OS=Mus musculus GN=Prdm16 PE=1 SV=1
TC95663	2.32805	1.64398	(sp:Q6NYF0) Beta-lactamase-like protein 2 OS=Danio rerio GN=lactb2 PE=2 SV=1
CUST_28126_PI425536763	3.25524	1.59636	(sp:Q91WT9) Cystathionine beta-synthase OS=Mus musculus GN=Cbs PE=2 SV=3
TC117883	-6.27522	1.7685	[BBH] AQP8_HUMAN (sp:O94778) Aquaporin-8 OS=Homo sapiens GN=AQP8 PE=2 SV=2
CUST_13748_PI425536763	2.09448	2.02966	(sp:Q9YIB7) Zinc finger protein ZIC 2-B OS=Xenopus laevis GN=zic2-B PE=2 SV=1
CUST_21452_PI425536763	-3.17191	-1.79309	(sp:Q25472) Actin, muscle-type OS=Molgula oculata PE=3 SV=1
CUST_24717_PI425536763	-3.56365	-1.89	(sp:Q5VTL7) Fibronectin type III domain-containing protein 7 OS=Homo sapiens GN=FNDC7 PE=2 SV=2
CUST_1693_PI425536763	-2.53939	-1.58016	(sp:Q9HCK0) Zinc finger and BTB domain-containing protein 26 OS=Homo sapiens GN=ZBTB26 PE=2 SV=2
TC131187	2.05526	2.39435
TC106702	-5.79353	1.55109	[BBH] NOSIP_DANRE (sp:Q5U3S7) Nitric oxide synthase-interacting protein OS=Danio rerio GN=nosip PE=2 SV=1
TC97588	-1.85682	-2.24058	(sp:O94901) SUN domain-containing protein 1 OS=Homo sapiens GN=SUN1 PE=1 SV=3
CUST_21434_PI425536763	-6.60242	-2.24957	(sp:P42123) L-lactate dehydrogenase B chain OS=Rattus norvegicus GN=Ldhb PE=1 SV=2
TC119661	-10.0767	-1.78234	Danio rerio plastin 1 (I isoform) (pls1), mRNA
CUST_10827_PI425536763	18.124	1.66768	(sp:Q9UQB3) Catenin delta-2 OS=Homo sapiens GN=CTNND2 PE=1 SV=3
CUST_377_PI425536763	3.31547	2.03008	(sp:Q8AXR2) C-type natriuretic peptide 2 OS=Oncorhynchus mykiss GN=cnp-1-2 PE=2 SV=1
TC106649	1.56528	2.43064
CUST_2886_PI425536763	-11.0431	2.01381	[BBH] PPIB_BOVIN (sp:P80311) Peptidyl-prolyl cis-trans isomerase B OS=Bos taurus GN=PPIB PE=1 SV=4
TC108235	7.04307	1.80439	Oncorhynchus mykiss Na/K ATPase alpha subunit isoform 2 (LOC100136182), mRNA
TC95336	17.7595	2.02973	[BBH] ASB13_HUMAN (sp:Q8WXK3) Ankyrin repeat and SOCS box protein 13 OS=Homo sapiens GN=ASB13 PE=1 SV=2
TC117167	2.48699	1.69063	(sp:O43818) U3 small nucleolar RNA-interacting protein 2 OS=Homo sapiens GN=RRP9 PE=1 SV=1
TC125507	3.05828	1.97288
TC126789	-2.10623	-1.50852	(sp:P48984) Transcriptional enhancer factor TEF-3 OS=Gallus gallus GN=TEAD4 PE=2 SV=1
CUST_5580_PI425536763	-4.71676	1.58846	(sp:Q9R2C1) Stress-associated endoplasmic reticulum protein 1 OS=Rattus norvegicus GN=Serp1 PE=1 SV=2
TC95787	1.82589	1.50436
CUST_26498_PI425536763	-5.84774	1.79489	(sp:P48769) Deoxycytidine kinase OS=Rattus norvegicus GN=Dck PE=2 SV=1
CUST_15787_PI425536763	4.30377	1.92517	[BBH] MFGM_BOVIN (sp:Q95114) Lactadherin OS=Bos taurus GN=MFGE8 PE=1 SV=2
TC122607	-2.60766	-2.10423	Salmo salar jagunal homolog 1-A (jgn1a), mRNA
CUST_21617_PI425536763	-7.42068	-1.81037	(sp:Q9PVK5) L-lactate dehydrogenase A chain OS=Danio rerio GN=ldha PE=2 SV=3
CUST_7978_PI425536763	-6.34414	-1.89759	(sp:P54001) Prolyl 4-hydroxylase subunit alpha-1 OS=Rattus norvegicus GN=P4ha1 PE=2 SV=2
CUST_27822_PI425536763	9.58891	1.51555	(sp:Q8NCX0) Coiled-coil domain-containing protein 150 OS=Homo sapiens GN=CCDC150 PE=2 SV=2
CUST_20453_PI425536763	-3.28301	-2.36712	(sp:Q08D91) Keratin, type II cytoskeletal 75 OS=Bos taurus GN=KRT75 PE=2 SV=1
TC114320	-3.37968	-1.97338	(sp:Q6DFR5) Myeloid-associated differentiation marker homolog OS=Xenopus tropicalis GN=myadm PE=2 SV=1
TC113507	-3.01431	1.53691	(sp:Q96HQ2) CDKN2AIP N-terminal-like protein OS=Homo sapiens GN=CDKN2AIPNL PE=1 SV=1
CUST_3100_PI425536763	-9.50739	-1.73617	(sp:P14748) Glutamate decarboxylase 1 OS=Felis catus GN=GAD1 PE=2 SV=3
CUST_75_PI425708691	-8.09477	-1.90266	(sp:Q8JFQ6) Keratin, type I cytoskeletal 13 OS=Oncorhynchus mykiss GN=krt13 PE=2 SV=1
TC102157	-12.3634	-1.67083
TC123511	2.00334	1.69957	(sp:O35684) Neuroserpin OS=Mus musculus GN=Serpini1 PE=1 SV=1
TC103462	-40.7119	1.78395	(sp:P31579) Low choriolytic enzyme OS=Oryzias latipes GN=lce PE=1 SV=1
CUST_22368_PI425536763	-3.20245	-1.54029	(sp:Q5BC23) Palmitoyltransferase swf1 OS=Emericella nidulans GN=swf1 PE=3 SV=1
CUST_1529_PI425536763	-17.7252	2.40441	(sp:A5GFW1) Serine/threonine-protein kinase 6 OS=Sus scrofa GN=AURKA PE=3 SV=1
TC111646	3.53048	1.8028
TC109455	-3.78385	-1.60211	(sp:P08836) Farnesyl pyrophosphate synthase OS=Gallus gallus GN=FDPS PE=1 SV=2
TC128553	2.92692	1.74742
CUST_27697_PI425536763	1.82253	1.62889	(sp:Q6N043) Zinc finger protein 280D OS=Homo sapiens GN=ZNF280D PE=1 SV=3
CUST_24843_PI425536763	-3.21977	-1.51864	(sp:O57405) 5,6-dihydroxyindole-2-carboxylic acid oxidase OS=Gallus gallus GN=TYRP1 PE=2 SV=1
TC119557	-28.1138	1.51013
TC104075	1.96716	1.73122
CUST_10792_PI425536763	15.5091	1.5266	(sp:Q86UY8) 5'-nucleotidase domain-containing protein 3 OS=Homo sapiens GN=NT5DC3 PE=2 SV=1
TC116098	2.43705	3.2491
TC104159	2.62637	1.62101
TC129162	-11.1139	1.55109	[BBH] ASPM_COLGU (sp:P62287) Abnormal spindle-like microcephaly-associated protein homolog OS=Colobus guereza GN=ASPM PE=3 SV=1
TC103246	-6.92797	1.73262	[BBH] UBE2C_XENLA (sp:P56616) Ubiquitin-conjugating enzyme E2 C OS=Xenopus laevis GN=ube2c PE=1 SV=1
TC98013	2.18626	1.56328
TC121180	-1.95914	-1.51398	(sp:Q7ZVS3) Serine/threonine-protein kinase PLK4 OS=Danio rerio GN=plk4 PE=2 SV=2
TC108812	3.91516	1.52685	Danio rerio synaptotagmin Ia (syt1a), mRNA
CUST_20650_PI425536763	-49.3728	-2.07117	(sp:Q05306) Collagen alpha-1(X) chain OS=Mus musculus GN=Col10a1 PE=2 SV=1
CUST_16020_PI425536763	1.59695	1.50481	[BBH] TRIM3_MOUSE (sp:Q9R1R2) Tripartite motif-containing protein 3 OS=Mus musculus GN=Trim3 PE=1 SV=1
CUST_18783_PI425536763	2.77973	1.82292	(sp:Q5ZK47) STE20-related kinase adapter protein alpha OS=Gallus gallus GN=STRADA PE=2 SV=1
TC108051	3.14288	2.37192
TC113523	2.19002	2.8223	[BBH] CSN1_MOUSE (sp:Q99LD4) COP9 signalosome complex subunit 1 OS=Mus musculus GN=Gps1 PE=1 SV=1
CUST_15176_PI425536763	3.52165	1.99614	[BBH] GCYB1_RAT (sp:P20595) Guanylate cyclase soluble subunit beta-1 OS=Rattus norvegicus GN=Gucy1b3 PE=1 SV=2
TC118258	4.69287	3.55875	(sp:P23109) AMP deaminase 1 OS=Homo sapiens GN=AMPD1 PE=1 SV=1
CUST_19646_PI425536763	3.04969	1.60379	(sp:Q9Y5G5) Protocadherin gamma-A8 OS=Homo sapiens GN=PCDHGA8 PE=2 SV=1
CUST_18078_PI425536763	1.87687	2.06073	(sp:C1BY38) UPF0729 protein C18orf32 homolog OS=Esox lucius PE=3 SV=1
CUST_459_PI425536763	-36.3859	2.52954	(sp:P55091) Chymotrypsin-C OS=Rattus norvegicus GN=Ctrc PE=1 SV=1

## Sheet: Brain+Liver_Overlap_159 probes
Uniprot ID	Gene Symbol	Fold [(Plant-based)] vs. (Marine)]			Description	ProbeName
		3week	Brain	Liver
A2A935	Prdm16	10.3787	-1.89744	1.53352	PR domain zinc finger protein 16	CUST_11334_PI425536763
A2ASS6	Ttn	2.7638	1.79942	1.94884	Titin	CUST_14127_PI425536763
A8K2U0	A2ML1	9.56491	-1.65602	1.52442	Alpha-2-macroglobulin-like protein 1	TC102429
O13278	ldha	-9.51477	-1.59782	-1.73879	L-lactate dehydrogenase A chain	CUST_13759_PI425536763
O42342	sox7	32.6757	-6.6554	2.20291	Transcription factor Sox-7	CUST_24031_PI425536763
O75335	PPFIA4	13.7958	-2.06771	1.70808	Liprin-alpha-4	CUST_24734_PI425536763
O88310	Itln1	-11.8921	1.79281	-2.36426	Intelectin-1a	CUST_5552_PI425536763
O88407	Faim2	22.5449	-3.60889	1.78858	Fas apoptotic inhibitory molecule 2	CUST_16352_PI425536763
O93546	ldha	-13.4727	-1.6799	-1.89067	L-lactate dehydrogenase A chain	CUST_21381_PI425536763
O94778	AQP8	-6.27522	-2.07301	1.7685	Aquaporin-8	TC117883
Q64KQ7	LEAP2	-11.5808	-1.91515	-1.53883	liver-expressed antimicrobial peptide 2A (leap-2a), mRNA	TC95082
P49253	MAOA	28.112	-3.06883	1.57627	monoamine oxidase (mao), mRNA	CUST_35_PI429444447
Q9DE42	osteopontin-like protein	-7.35713	-1.53444	-1.62766	osteopontin-like protein (LOC100135895), mRNA	TC120285
Q8QGB1	lgals9	-4.46554	1.50525	1.50608	VHSV-induced protein-9 (lgals9), mRNA	TC105568
P01871	IGHM (AGM1)	-3.886	-2.88037	-2.52846	Ig mu chain C region	CUST_137_PI425536763
P06314	IGKV4-1	-2.18523	-1.63384	-1.67129	Ig kappa chain V-IV region B17	TC126368
P06316	IGLV1-44	-2.90735	-1.52919	-1.78152	Ig lambda chain V-I region BL2	CUST_28658_PI425536763
P06727	APOA4	-5.5741	-1.50305	-1.67348	Apolipoprotein A-IV	TC111259
P06768	Rbp2	-83.0231	1.50771	-1.86713	Retinol-binding protein 2	TC110152
P08125	COL10A1	-54.7297	-2.50251	-1.92058	Collagen alpha-1(X) chain	TC130230
P08217	CELA2A	-37.8419	2.06329	2.54993	Chymotrypsin-like elastase family member 2A	CUST_3928_PI425536763
P08217	CELA2A	-48.0188	1.85089	1.71746	Chymotrypsin-like elastase family member 2A	TC105646
P08461	Dlat	20.04	-5.37855	2.23978	Dihydrolipoyllysine-residue acetyltransferase component of pyruvate dehydrogenase complex, mitochondrial	CUST_2767_PI425536763
P09645	TUBA8	-10.32	1.85419	1.68857	Tubulin alpha-8 chain (Fragment)	CUST_20751_PI425536763
P10696	ALPPL2	-20.2832	1.64804	-1.92965	Alkaline phosphatase, placental-like	CUST_23026_PI425536763
P12108	COL9A2	-15.1574	3.38029	-3.83701	Collagen alpha-2(IX) chain	TC96271
P12830	CDH1	-6.10479	2.04184	1.63532	Cadherin-1	TC114031
P14282	COL8A1	-13.0532	1.96542	-2.06413	Collagen alpha-1(VIII) chain	CUST_20888_PI425536763
P14748	GAD1	-9.50739	2.5434	-1.73617	Glutamate decarboxylase 1	CUST_3100_PI425536763
P15145	ANPEP	-12.8227	-1.78474	-1.81723	Aminopeptidase N	TC101330
P16636	Lox	-9.7631	2.24253	-1.59026	Protein-lysine 6-oxidase	CUST_20897_PI425536763
P17247	tgfb2	18.3899	-1.87354	1.71499	Transforming growth factor beta-2	CUST_20551_PI425536763
P19237	TNNI1	-2.78669	-1.51114	-4.67789	Troponin I, slow skeletal muscle	CUST_13931_PI425536763
P20849	COL9A1	-18.5325	-3.47798	-3.55904	Collagen alpha-1(IX) chain	TC124341
P21566	CFL2	-8.88254	-2.53199	-1.69958	Cofilin-2	TC115478
P21591	GRP (NMB)	2.83855	1.57249	1.59318	Bombesin	CUST_3781_PI425536763
P21981	Tgm2	31.9856	-2.95376	1.58663	Protein-glutamine gamma-glutamyltransferase 2	CUST_12435_PI425536763
P23611	Irf8	5.40986	1.80503	1.67307	Interferon regulatory factor 8	CUST_14119_PI425536763
P25113	Pgam1	18.9862	-2.34438	1.76479	Phosphoglycerate mutase 1	CUST_949_PI425536763
P30533	LRPAP1	10.6593	-2.19561	1.51138	Alpha-2-macroglobulin receptor-associated protein	CUST_14210_PI425536763
P31579	lce	-40.7119	1.55669	1.78395	Low choriolytic enzyme	TC103462
P33571	ldh	-7.86706	2.17095	-1.7027	L-lactate dehydrogenase	CUST_21865_PI425536763
P35031	prss1	-72.6081	2.19216	2.76861	Trypsin-1	TC95017
P35072		5.18318	1.62887	1.6105	Transposable element Tcb1 transposase	TC97602
P35950	LDLR	24.2614	-4.4073	1.55536	Low-density lipoprotein receptor	CUST_18607_PI425536763
P47773	hsc70	1.61375	1.67161	2.56358	Heat shock cognate 71 kDa protein	TC113347
P49253	maoa	25.1351	-3.59523	1.73485	Amine oxidase [flavin-containing]	CUST_28629_PI425536763
P49716	CEBPD	15.6001	-2.85032	2.15674	CCAAT/enhancer-binding protein delta	CUST_140_PI425708691
P49948	FTH	29.3334	-4.36254	1.68541	Ferritin heavy chain 2	CUST_8371_PI425536763
P51827	Aff3	37.0517	-4.85687	1.79937	AF4/FMR2 family member 3	CUST_13051_PI425536763
P52292	KPNA2	-30.5685	1.60776	2.25307	Importin subunit alpha-2	TC103032
P53794	SLC5A3	22.5008	-3.75518	1.54036	Sodium/myo-inositol cotransporter	CUST_22306_PI425536763
P54652	HSPA2	1.75582	1.59681	2.08027	Heat shock-related 70 kDa protein 2	CUST_21661_PI425536763
P55091	Ctrc	-36.3858	2.51493	2.52954	Chymotrypsin-C	CUST_459_PI425536763
P57782	esr2	10.0469	-1.6687	1.86453	Estrogen receptor beta	CUST_74_PI425536763
P63004	Pafah1b1	13.4272	-4.05904	2.34391	Platelet-activating factor acetylhydrolase IB subunit alpha	CUST_24226_PI425536763
P79944	eomes	2.08182	2.26809	1.53071	Eomesodermin	CUST_17264_PI425536763
P80314	Cct2	-13.6267	-3.58366	-1.50818	T-complex protein 1 subunit beta	CUST_20446_PI425536763
P84856	ACTB	-3.28959	-1.73239	-2.7854	Actin, cytoplasmic 1	CUST_7958_PI425536763
P93371	Actin-93	-3.41081	-1.79062	-1.51952	Actin-93 (Fragment)	CUST_21189_PI425536763
Q01841	tgm2	-5.23483	-1.726	-1.60144	Protein-glutamine gamma-glutamyltransferase 2	CUST_7327_PI425536763
Q03692	COL10A1	-200.67	-2.20611	-1.59758	Collagen alpha-1(X) chain	TC113034
Q03692	COL10A1	-55.1084	-2.01876	-1.86365	Collagen alpha-1(X) chain	TC98762
Q03701	CEBPZ	14.2203	-2.81434	1.94486	CCAAT/enhancer-binding protein zeta	CUST_667_PI425536763
Q05306	Col10a1	-49.3728	-2.0793	-2.07117	Collagen alpha-1(X) chain	CUST_20650_PI425536763
Q05944	HSP70	1.90358	1.87306	2.21201	Heat shock 70 kDa protein	CUST_21799_PI425536763
Q08420	Sod3	-4.0672	1.6568	-1.56907	Extracellular superoxide dismutase [Cu-Zn]	CUST_10258_PI425536763
Q08D91	KRT75	-3.28301	-2.18335	-2.36712	Keratin, type II cytoskeletal 75	CUST_20453_PI425536763
Q0VCA2	ARRDC3	26.87	-3.6617	1.56075	Arrestin domain-containing protein 3	CUST_7328_PI425536763
Q10473	Galnt1	35.0943	-5.4942	1.9325	Polypeptide N-acetylgalactosaminyltransferase 1	CUST_16558_PI425536763
Q10758	Krt8	-10.1218	-2.11533	-2.16961	Keratin, type II cytoskeletal 8	CUST_20452_PI425536763
Q10991	CTSL	-9.04269	2.49717	-1.50287	Cathepsin L1	CUST_147_PI425536763
Q13387	MAPK8IP2	23.3466	-2.52014	1.97494	C-Jun-amino-terminal kinase-interacting protein 2	TC95042
Q14166	TTLL12	2.47731	2.04194	1.69114	[BBH] TTL12_HUMAN Tubulin--tyrosine ligase-like protein 12	CUST_17648_PI425536763
Q14258	TRIM25	29.3747	-5.34372	1.98579	E3 ubiquitin/ISG15 ligase TRIM25	CUST_17805_PI425536763
Q14BN4	SLMAP	14.9464	-2.51786	1.70846	Sarcolemmal membrane-associated protein	TC129858
Q15063	POSTN	-5.95096	2.6945	1.51775	[BBH] POSTN_HUMAN Periostin	TC120969
Q16819	MEP1A	-34.3169	1.84557	-1.82167	Meprin A subunit alpha	TC120950
Q28HE9	cugbp1	8.32173	-1.93972	-1.68256	CUG-BP- and ETR-3-like factor 1	CUST_24367_PI425536763
Q29461	CELA2A	-51.4355	-8.10759	-2.08699	Chymotrypsin-like elastase family member 2A	TC96727
Q29RB4	olfml3	-10.758	1.62667	-1.57459	Olfactomedin-like protein 3A	TC106913
Q2KHT3	CLEC16A	42.642	-5.30428	1.86167	Protein CLEC16A	CUST_3694_PI425536763
Q32KL9	BCAP29	-1.50808	-1.72779	-2.53467	B-cell receptor-associated protein 29	TC97307
Q32PJ2	APOA4	-7.06977	1.8123	-1.9425	Apolipoprotein A-IV	TC102541
Q3SZM7	DPEP1	-6.53052	-1.60581	-3.05878	[BBH] DPEP1_BOVIN Dipeptidase 1	TC113089
Q3U1T9	Dennd1b	28.6355	-4.43043	2.02885	DENN domain-containing protein 1B	CUST_17406_PI425536763
Q4KLL0	Tcea1	6.84559	-1.8179	1.71352	Transcription elongation factor A protein 1	CUST_10629_PI425536763
Q4R3U7	GLT8D2	-3.42032	-1.59094	-2.78905	Glycosyltransferase 8 domain-containing protein 2	CUST_23007_PI425536763
Q5D014	gtlf3b	9.70266	-2.93565	1.51873	Protein GTLF3B	TC121828
Q5IS54	CASP3	-9.67339	2.29201	1.65544	Caspase-3	TC106471
Q5R887	MYL3	-9.54238	1.79603	-1.94677	Myosin light chain 3	CUST_8029_PI425536763
Q5RBL0	YIPF1	28.804	-4.28785	1.67145	Protein YIPF1	TC103909
Q5RBL6	GOSR1	6.32751	1.54814	-1.56786	Golgi SNAP receptor complex member 1	CUST_28530_PI425536763
Q5ZIB2	FBF1	22.6553	-2.49014	1.51172	Fas-binding factor 1 homolog	CUST_21389_PI425536763
Q62662	Frk	-7.1459	-1.55599	-1.61047	Tyrosine-protein kinase FRK	CUST_22322_PI425536763
Q62871	Dync1i2	1.92089	1.60029	1.82169	Cytoplasmic dynein 1 intermediate chain 2	CUST_2667_PI425536763
Q66I24	ass1	18.226	-4.84396	1.98782	Argininosuccinate synthase	TC120005
Q6DG32	slc25a36	-4.09612	-2.3378	-1.65768	Solute carrier family 25 member 36-A	CUST_9303_PI425536763
Q6NWF6	krt8	-6.51206	-3.21586	-1.58142	Keratin, type II cytoskeletal 8	TC116489
Q6NXH8	C12orf26	58.4004	-9.14924	2.15488	Uncharacterized protein C12orf26 homolog	CUST_24441_PI425536763
Q6P4Z2	col2a1	-24.6076	-2.00232	-3.96482	Collagen alpha-1(II) chain	TC110058
Q6P5D3	Dhx57	35.2632	-3.83446	1.78997	Putative ATP-dependent RNA helicase DHX57	CUST_12747_PI425536763
Q6P7Q4	Glo1	-3.85396	-1.66116	-1.64021	Lactoylglutathione lyase	CUST_8442_PI425536763
Q6P823	h3f3b	-3.66857	-1.57223	1.59465	Histone H3.3	TC115689
Q6PBI2	ppdpf	3.61815	1.82244	6.23145	Pancreatic progenitor cell differentiation and proliferation factor B	TC114964
Q6PDK8	Dtx4	19.9426	-4.74845	1.98195	Protein deltex-4	CUST_24786_PI425536763
Q6PJF5	RHBDF2	24.5126	-2.40268	1.65814	Rhomboid family member 2	CUST_22921_PI425536763
Q6VAF9	TUBA4A	3.32819	2.3697	1.76842	Tubulin alpha-4 chain	CUST_22570_PI425536763
Q75NR7	Recql4	28.3661	-4.7639	1.63921	ATP-dependent DNA helicase Q4	CUST_1170_PI425536763
Q7M760	Zranb1	19.4016	-5.03108	2.09321	Ubiquitin thioesterase Zranb1	CUST_19764_PI425536763
Q7T3T9	zar1	1.79216	1.94861	2.75556	Zygote arrest protein 1	TC114446
Q7Z7H5	TMED4	20.5634	-3.76787	2.01249	Transmembrane emp24 domain-containing protein 4	TC106188
Q801E2	anln	-8.73473	1.70659	-1.71961	Actin-binding protein anillin	CUST_222_PI425536763
Q803D2	pafah1b1	36.2663	-5.51404	1.82676	Lissencephaly-1 homolog B	CUST_13953_PI425536763
Q80WA4	Nova1	3.30351	-1.71365	1.56487	RNA-binding protein Nova-1 (Fragment)	CUST_23549_PI425536763
Q86UY8	NT5DC3	15.5091	-2.46726	1.5266	5'-nucleotidase domain-containing protein 3	CUST_10792_PI425536763
Q88ZJ6	potA	21.8247	-2.50838	1.82184	Spermidine/putrescine import ATP-binding protein potA	CUST_2971_PI425536763
Q8CB87	Rab44	25.9487	-6.02237	2.6791	Ras-related protein Rab-44	CUST_11232_PI425536763
Q8CJD3	Zg16	-9.3801	-3.65017	2.37504	Zymogen granule membrane protein 16	CUST_7919_PI425536763
Q8JFQ6	krt13	-14.6686	-1.86653	-2.46821	Keratin, type I cytoskeletal 13	TC101533
Q8JFQ6	krt13	-5.21141	-4.08566	-1.53279	Keratin, type I cytoskeletal 13	CUST_56_PI425708691
Q8K007	Sulf1	31.0421	-2.93093	1.52682	Extracellular sulfatase Sulf-1	CUST_10032_PI425536763
Q8K1Q0	Nmt1	-12.4319	1.64958	1.82987	Glycylpeptide N-tetradecanoyltransferase 1	TC99745
Q8K4J0	Dclre1c	27.5843	-5.09343	2.223	Protein artemis	CUST_27082_PI425536763
Q8N0U4	FAM185A	18.5915	-4.20859	2.19478	Protein FAM185A	CUST_16703_PI425536763
Q8NCX0	CCDC150	9.58891	-1.58736	1.51555	Coiled-coil domain-containing protein 150	CUST_27822_PI425536763
Q8R4E6	Purg	11.6685	-1.60777	-1.60018	Purine-rich element-binding protein gamma	CUST_18394_PI425536763
Q8UUZ1	mab21l2	8.52994	-2.55627	2.03448	Protein mab-21-like 2	CUST_1910_PI425536763
Q8WWW8	GAB3	9.44381	-1.88296	1.63917	GRB2-associated-binding protein 3	CUST_18600_PI425536763
Q90935	SERPINI1	20.253	-2.10335	2.02472	Neuroserpin	CUST_8043_PI425536763
Q91482	ocm	-2.17031	-6.49404	-1.52014	Parvalbumin beta 1	TC128603
Q91641	thibz	-6.47727	1.69776	-2.15645	Thyroid hormone-induced protein B	CUST_8300_PI425536763
Q92611	EDEM1	28.9464	-5.3671	2.1642	ER degradation-enhancing alpha-mannosidase-like 1	CUST_11812_PI425536763
Q96AE7	TTC17	-4.54218	-2.05425	-1.75655	Tetratricopeptide repeat protein 17	CUST_18776_PI425536763
Q96H96	COQ2	-3.36935	-1.69949	-1.96147	Para-hydroxybenzoate--polyprenyltransferase, mitochondrial	CUST_26096_PI425536763
Q98SN8	SEC61A2	22.2294	-3.65263	1.64866	Protein transport protein Sec61 subunit alpha isoform B	TC130678
Q9BZP6	CHIA	-6.04231	2.03995	-1.60815	Acidic mammalian chitinase	TC101992
Q9DBT9	Dmgdh	11.4715	-2.38452	1.75602	Dimethylglycine dehydrogenase, mitochondrial	CUST_15283_PI425536763
Q9DCD2	Xab2	33.3494	-4.11311	1.53243	Pre-mRNA-splicing factor SYF1	CUST_4962_PI425536763
Q9GL72	ELAC2	19.9631	-3.93447	2.01911	Zinc phosphodiesterase ELAC protein 2	CUST_17045_PI425536763
Q9H2I8	C10orf11	-4.21943	-1.7013	1.50271	Leucine-rich repeat-containing protein C10orf11	CUST_24265_PI425536763
Q9NP71	MLXIPL	-5.93573	-2.52412	-1.80111	Williams-Beuren syndrome chromosomal region 14 protein	CUST_19954_PI425536763
Q9PVK5	ldha	-7.42067	-2.61018	-1.81037	L-lactate dehydrogenase A chain	CUST_21617_PI425536763
Q9UHF1	EGFL7	41.5479	-5.24498	1.91657	Epidermal growth factor-like protein 7	CUST_832_PI425536763
Q9UQB3	CTNND2	18.124	-2.1378	1.66768	Catenin delta-2	CUST_10827_PI425536763
Q9WUH7	Sema4g	26.7658	-2.0661	-1.51292	Semaphorin-4G	CUST_11427_PI425536763
Q9Y2M5	KLHL20	-3.41791	-1.60523	-1.5388	Kelch-like protein 20	CUST_4381_PI425536763
Q9Y696	CLIC4	-3.37566	-3.49386	-1.79696	Chloride intracellular channel protein 4	CUST_4676_PI425536763
B5X2B9	abcb3	17.7121	-3.41679	1.70318	ATP-binding cassette, sub-family B (MDR/TAP), member 3 (abcb3), mRNA	TC100757
C0HAZ3	unc119	2.13671	1.66353	1.52363	unc-119 homolog (un119), mRNA	TC132160
C0H9B6	zpld1	17.5245	-3.15809	1.95397	Zona pellucida-like domain-containing protein 1 (zpld1), mRNA	TC129929
