# Supplementary material for: Molecular pathways associated with the nutritional programming of plant-based diet acceptance in rainbow trout following an early feeding exposure
Source: BMC Genomics. 2016 Jun 13;17:449. doi: 10.1186/s12864-016-2804-1 (PMC4907080; doi:10.1186/s12864-016-2804-1)
Supplement: Additional file 5: — List of probes in pathways significantly enriched based on early nutritional history in the brain. The list of differentially expressed mRNA probes comprising the pathways neurological system process; homocysteine and methionine metabolism; and neuroendocrine peptides that are significantly enriched based on early nutritional history in the brain are outlined in separate worksheets. Probe names highlighted in yellow were selected for RT-PCR confirmation. (XLSX 18 kb) [file 12864_2016_2804_MOESM5_ESM.xlsx]

## Sheet: Neurological system process
Uniprot ID	Gene Symbol	Fold [(Plant-based) vs. (Marine)]		Description
		3week	Brain
Q9BYF1	ACE2	-21.0019	1.62216	Angiotensin-converting enzyme 2
P02458	COL2A1	-25.169	-1.83197	Collagen alpha-1(II) chain
P02460	COL2A1	-15.6934	-2.41422	Collagen alpha-1(II) chain (Fragment)
P09758	TACSTD2	-4.68204	-1.72432	Tumor-associated calcium signal transducer 2
P16646	Pmp22	-5.4873	1.77	Peripheral myelin protein 22
P14748	GAD1	-9.50739	2.5434	Glutamate decarboxylase 1
Q07081	Olfm	-9.26516	1.72767	Olfactomedin
Q03114	Cdk5	-2.06634	-1.61917	Cell division protein kinase 5
O19001	CDKN1B	-1.92236	-1.50295	Cyclin-dependent kinase inhibitor 1B
P79880	GUCA1A	-2.16578	-1.74084	Guanylyl cyclase-activating protein 1
Q96QU1	PCDH15	-2.00667	-1.69362	Protocadherin-15
P35349	Grm6	2.38199	-1.50261	Metabotropic glutamate receptor 6
P70579	Grm8	2.49457	-1.51316	Metabotropic glutamate receptor 8
Q60575	Kif1b	2.70477	-1.63243	Kinesin-like protein KIF1B
P34926	Map1a	3.21229	-1.67449	Microtubule-associated protein 1A
Q86UR5	RIMS1	3.40424	-1.53941	Regulating synaptic membrane exocytosis protein 1
Q9ULB1	NRXN1	3.44932	-1.51272	Neurexin-1-alpha
B1AK53	ESPN	3.44691	-1.62754	Espin
Q16568	CARTPT	3.26329	-1.50674	Cocaine- and amphetamine-regulated transcript protein
Q9Y6V0	PCLO	3.69624	-1.67723	Protein piccolo
Q9JKS6	Pclo	4.34563	-2.34739	Protein piccolo
Q61239	Fnta	3.9045	-1.593	Protein farnesyltransferase/geranylgeranyltransferase type-1 subunit alpha
Q91998	BRN3	3.85867	-1.53327	Brain-specific homeobox/POU domain protein 3
P29101	Syt2	3.8248	-1.5322	Synaptotagmin-2
Q03637	COLQ	4.01976	-1.53876	Acetylcholinesterase collagenic tail peptide
P51639	Hmgcr	4.43753	-1.56232	3-hydroxy-3-methylglutaryl-coenzyme A reductase
P20781	Glrb	4.93552	-1.80058	Glycine receptor subunit beta
Q6R005	dlg4	7.02097	-1.6464	Disks large homolog 4
P63004	Pafah1b1	13.4272	-4.05904	Platelet-activating factor acetylhydrolase IB subunit alpha
Q9UQB3	CTNND2	18.124	-2.1378	Catenin delta-2
Q803D2	pafah1b1b	36.2663	-5.51404	Lissencephaly-1 homolog B
P08168	SAG	5.37926	1.75893	S-arrestin
Q9UM54	MYO6	4.54687	1.51103	Myosin-VI
Q8CFS6	Kcnv2	4.25224	1.74736	Potassium voltage-gated channel subfamily V member 2
P51160	PDE6C	4.50913	1.93937	Cone cGMP-specific 3',5'-cyclic phosphodiesterase subunit alpha'
Q9Z275	Rlbp1	3.48235	1.7024	Retinaldehyde-binding protein 1
Q99PJ1	Pcdh15	3.41661	1.63968	Protocadherin-15
P51841	GUCY2F	3.38029	1.5119	Retinal guanylyl cyclase 2
P51481	arr3	3.07983	1.62011	Arrestin-C
Q9QYN8	Hrh3	2.7716	1.59426	Histamine H3 receptor
P52731	PDE6C	2.82055	1.63593	Cone cGMP-specific 3',5'-cyclic phosphodiesterase subunit alpha'
Q02294	Cacna1b	4.00137	2.39337	Voltage-dependent N-type calcium channel subunit alpha-1B
P01211	PENK	2.94286	1.85491	Proenkephalin-A
Q8MIH6	RCVRN	2.60085	1.72232	Recoverin
Q9QW08	Pdc	2.52477	1.68378	Phosducin
P53420	COL4A4	2.36149	1.62462	Collagen alpha-4(IV) chain
Q9QZM6	Slc24a1	2.69359	1.94224	Sodium/potassium/calcium exchanger 1
P30542	ADORA1	2.31425	1.68244	Adenosine receptor A1
Q49HI0	TAS1R2	2.25282	1.67822	Taste receptor type 1 member 2
P51476	OPN1LW	2.20188	1.65947	Pinopsin
O60443	DFNA5	2.42156	1.91202	Non-syndromic hearing impairment protein 5
O95264	HTR3B	2.27319	1.83474	5-hydroxytryptamine receptor 3B
P87366	OPN1MW	2.14659	1.77951	Green-sensitive opsin
P50586	Tub	2.01898	1.67872	Tubby protein
C6KFA3	Gpr126	2.94147	2.51321	G-protein coupled receptor 126
O08725	Ghsr	2.13128	1.85426	Growth hormone secretagogue receptor type 1
Q63269	Itpr3	2.05757	1.78829	Inositol 1,4,5-trisphosphate receptor type 3
P49282	Slc11a2	1.9316	1.69593	Natural resistance-associated macrophage protein 2
P01015	Agt	1.89556	2.8445	Angiotensinogen
Q9QXT8	Kcnip3	1.9305	2.26321	Calsenilin
P34057	Rcvrn	2.80702	3.49419	Recoverin
O00144	FZD9	1.50877	1.63577	Frizzled-9
O02740	GUCY2F	1.85261	1.84635	Retinal guanylyl cyclase 2
Q9Y5X4	NR2E3	3.18476	3.20837	Photoreceptor-specific nuclear receptor

## Sheet: Homocysteine metabolism
Uniprot ID	Gene Symbol	Fold [(Plant-based)] vs. (Marine)]		Description
		3week	Brain
Q9Z2Q4	Mtr	4.4499	2.26613	Methionine synthase
Q922D8	Mthfd1	1.87442	1.81853	C-1-tetrahydrofolate synthase, cytoplasmic
Q91X83	Mat1a	2.81231	4.00978	S-adenosylmethionine synthetase isoform type-1
Q4JIJ3	MTR	2.88555	1.89025	Methionine synthase
Q47690	mmuM	1.96991	1.78492	Homocysteine S-methyltransferase
Q5M8Z0	bhmt	-3.48977	1.74659	Betaine--homocysteine S-methyltransferase 1
Q68FT5	Bhmt2	-5.96591	1.5503	Betaine--homocysteine S-methyltransferase 2

## Sheet: Neuroendocrine peptides
Probe Name	Uniprot ID	Gene Symbol	Fold [(Plant-based) vs. (Marine)]		Description
			3week	Brain
TC98047	O02671	LEPR	3.07349	1.96098	Leptin receptor
CUST_19746_PI425536763	O08725	Ghsr	2.13128	1.85426	Growth hormone secretagogue receptor type 1
CUST_69_PI425536763	O57312	cck	1.58352	3.93336	Cholecystokinin
CUST_2534_PI425536763	O95264	HTR3B	2.27319	1.83474	5-hydroxytryptamine receptor 3B
TC102331	Q9PT39	AANAT2	1.72537	2.2934	arylalkylamine N-acetyltransferase
CUST_48_PI429444447	Q9PT39	AANAT2	1.84925	2.37895	arylalkylamine N-acetyltransferase
CUST_4_PI429444437	Q9YGE4	CCK	2.09054	5.29395	cholecystokinin (Thr)
CUST_4_PI429444440	Q9YGE4	CCK	2.04096	6.62989	cholecystokinin (Thr)
CUST_37_PI429444447	E2IH99	PPARg	1.63033	2.29224	peroxisome proliferator-activated receptor gamma
CUST_3781_PI425536763	P21591	GRP/NMB	2.83855	1.57249	Bombesin
TC106672	P24405	SL	3.06626	3.21175	Somatolactin
TC94886	Q04618	pomcb	1.84322	1.80371	Pro-opiomelanocortin B
CUST_2788_PI425536763	Q9Z0Y9	Nr1h3	3.08359	1.93587	Oxysterols receptor LXR-alpha
CUST_25091_PI425536763	P50586	Tub	2.01898	1.67871	Tubby protein
CUST_35_PI429444447	P49253	MAOA	28.112	-3.06883	monoamine oxidase
CUST_83_PI425536763	P25308	crf2	4.49516	-1.58603	Corticoliberin-2
CUST_18033_PI425536763	Q16568	CARTPT	3.26329	-1.50674	Cocaine- and amphetamine-regulated transcript protein
