# Supplementary material for: Molecular pathways associated with the nutritional programming of plant-based diet acceptance in rainbow trout following an early feeding exposure
Source: BMC Genomics. 2016 Jun 13;17:449. doi: 10.1186/s12864-016-2804-1 (PMC4907080; doi:10.1186/s12864-016-2804-1)
Supplement: Additional file 6: — List of probes in pathways significantly enriched based on early nutritional history in the liver. The list of differentially expressed mRNA probes comprising the pathways intermediary metabolism; oxidation-reduction; zymogens; peptidyl-prolyl-isomerases; cytoskeleton; and cell cycle that are significantly enriched based on early nutritional history in the liver are outlined in separate worksheets. Probe names highlighted in yellow were selected for RT-PCR confirmation. (XLSX 28 kb) [file 12864_2016_2804_MOESM6_ESM.xlsx]

## Sheet: Intermediary metabolism
Uniprot ID	Gene Symbol	Fold [(Plant-based)] vs. (Marine)]		Description
		3week	Liver
Glucose metabolism
Q9PVK5	Ldha	-7.42068	-1.81037	L-lactate dehydrogenase A chain
O13278	Ldha	-9.51477	-1.73879	L-lactate dehydrogenase A chain
P69084	Ldha	-13.256	-1.87703	L-lactate dehydrogenase A chain
O13276	Ldha	-11.0658	-1.9528	L-lactate dehydrogenase A chain
O93542	Ldha	-7.52436	-1.5155	L-lactate dehydrogenase A chain
P51469	Gapdh	-4.30039	-3.13763	Glyceraldehyde-3-phosphate dehydrogenase
Q9PW58	Ldha	-7.89296	-2.46584	L-lactate dehydrogenase A chain
Q32KV0	Pgam2	-3.19902	-1.62867	Phosphoglycerate mutase 2
P79912	Ldha	-8.67207	-3.98931	L-lactate dehydrogenase A chain
P42123	Ldhb	-6.60242	-2.24957	L-lactate dehydrogenase B chain
O93401	Ldha	-8.79505	-2.18185	L-lactate dehydrogenase A chain
O93546	Ldha	-13.4727	-1.89067	L-lactate dehydrogenase A chain
P05065	Aldoa	-2.02846	-3.16227	Fructose-bisphosphate aldolase A
P25113	Pgam1	18.99	1.76	Phosphoglycerate mutase 1
P08461	Dlat	20.04	2.24	Dihydrolipoyllysine-residue acetyltransferase
Steroid metabolism
P80020	Fabp6	-39.1274	-1.66926	Gastrotropin
O76062	TM7SF2	-4.21362	-1.64991	Delta(14)-sterol reductase
P06727	APOA4	-5.5741	-1.67348	Apolipoprotein A-IV
Q32PJ2	APOA4	-7.06978	-1.9425	Apolipoprotein A-IV
P08836	FDPS	-3.78385	-1.60211	Farnesyl pyrophosphate synthase
Q71KT5	Tm7sf2	-7.05227	-1.65858	Delta(14)-sterol reductase
Q5R7Z9	HMGCS1	-4.32246	-1.53884	Hydroxymethylglutaryl-CoA synthase, cytoplasmic
P31214	Srd5a2	-6.63	-1.62	3-oxo-5-alpha-steroid 4-dehydrogenase 2
P07882	Cel	-1.66	-1.67	Bile salt-activated lipase
P17178	Cyp27a1	-4.36461	-1.5121	Sterol 26-hydroxylase, mitochondrial
Q7ZUS4	sult1st2/SULT1E1	-2.9443	-1.50161	Cytosolic sulfotransferase 2
Q7T2V2	sult1st3/SULT1A1	-6.13455	-1.51564	Cytosolic sulfotransferase 3
Amino acid metabolism
Q66I24	ass1	18.226	1.98782	Argininosuccinate synthase
Q88ZJ6	potA	21.8247	1.82184	Spermidine/putrescine import ATP-binding protein
Q9DBT9	Dmgdh	11.4715	1.75602	Dimethylglycine dehydrogenase, mitochondrial
Q5RCB8	Ogdh	2.48	2.37	2-oxoglutarate dehydrogenase, mitochondrial
Q5RFB9	GATM	-6.19654	-1.80767	Glycine amidinotransferase, mitochondrial
P00732	CPB1	-16.929	1.51802	Carboxypeptidase B
Q59I64	slc7a6	-3.27289	-1.79258	Y+L amino acid transporter 2
P15684	Anpep	-16.5236	-2.12511	Aminopeptidase N
P15145	ANPEP	-12.8227	-1.81723	Aminopeptidase N

## Sheet: Oxidation-reduction
Uniprot	Gene	Fold [(Plant-based)] vs. (Marine)]		Description
		3week	Liver
Q02809	PLOD1	-3.8	-1.64	Procollagen-lysine,2-oxoglutarate 5-dioxygenase 1
O76062	TM7SF2	-4.21	-1.65	Delta(14)-sterol reductase
P79733	rrm2	-2.89	-1.92	Ribonucleoside-diphosphate reductase subunit M2
Q19905	ugdh	-4.38	-1.87	UDP-glucose 6-dehydrogenase
O93546	ldha	-13.47	-1.89	L-lactate dehydrogenase A chain
P16636	Lox	-9.76	-1.59	Protein-lysine 6-oxidase
Q9DEX7	fads2	-7.5	-1.57	Fatty acid desaturase 2
O13276	ldha	-11.07	-1.95	L-lactate dehydrogenase A chain
P31214	Srd5a2	-6.63	-1.62	3-oxo-5-alpha-steroid 4-dehydrogenase 2
O93401	ldha	-8.8	-2.18	L-lactate dehydrogenase A chain
O13278	ldha	-9.51	-1.74	L-lactate dehydrogenase A chain
O93344	ALDH1A2	-5.04	-1.56	Retinal dehydrogenase 2
P51469	gapdh	-4.3	-3.14	Glyceraldehyde-3-phosphate dehydrogenase
P69084	ldha	-13.26	-1.88	L-lactate dehydrogenase A chain
O93542	ldha	-7.52	-1.52	L-lactate dehydrogenase A chain
Q71KT5	Tm7sf2	-7.05	-1.66	Delta(14)-sterol reductase
P17178	Cyp27a1	-4.36	-1.51	Sterol 26-hydroxylase, mitochondrial
Q9PVK5	ldha	-7.42	-1.81	L-lactate dehydrogenase A chain
P54001	P4ha1	-6.34	-1.9	Prolyl 4-hydroxylase subunit alpha-1
P42123	Ldhb	-6.6	-2.25	L-lactate dehydrogenase B chain
Q08420	Sod3	-4.07	-1.57	Extracellular superoxide dismutase [Cu-Zn]
O57405	TYRP1	-3.22	-1.52	5,6-dihydroxyindole-2-carboxylic acid oxidase
P79912	LDHA	-8.67	-3.99	L-lactate dehydrogenase A chain
Q6P6J4	Alkbh2	-3.23	-2.95	Alpha-ketoglutarate-dependent dioxygenase alkB homolog 2
O75911	DHRS3	-2.88	-1.68	Short-chain dehydrogenase/reductase 3
Q15080	NCF4	-1.74	-1.94	Neutrophil cytosol factor 4
Q8BMF3	Me3	15.42	-1.86	NADP-dependent malic enzyme, mitochondrial

## Sheet: Zymogens
Uniprot ID	Gene Symbol	Fold [(Plant-based)] vs. (Marine)]		Description
		3week	Liver
P33436	Mmp2	-4.42106	-1.75479	72 kDa type IV collagenase
Q5IS54	CASP3	-9.67338	1.65544	Caspase-3
P00774	Cela2a	-7.08388	-1.80284	Chymotrypsin-like elastase family member 2A
P35031	Prss1	-29.3578	1.69462	Trypsin-1
Q06605	Gzma	-11.3297	-1.55596	Granzyme-like protein 1
Q29461	CELA2A	-51.4355	-2.08699	Chymotrypsin-like elastase family member 2A
Q5E968	CTSK	-4.32856	-1.72203	Cathepsin K
Q16819	MEP1A	-34.3169	-1.82167	Meprin A subunit alpha
P98072	PRSS7	-6.37252	-1.64067	Enteropeptidase
P70195	Psmb7	-5.80868	1.83898	Proteasome subunit beta type-7
Q99436	PSMB7	-6.69198	1.71838	Proteasome subunit beta type-7
P00732	CPB1	-16.929	1.51802	Carboxypeptidase B
P35032	Prss2	-54.7937	1.76157	Trypsin-2 (Fragment)
P80646	Ctrb1	-346.909	6.74457	Chymotrypsin B
P31579	Lce	-40.7119	1.78395	Low choriolytic enzyme
P55091	Ctrc	-36.3859	2.52954	Chymotrypsin-C
P35033	Prss3	-44.1482	2.68177	Trypsin-3 (Fragment)
Q9GLP1	F5	3.30081	1.71037	Coagulation factor V

## Sheet: Peptidyl-prolyl isomerases
Uniprot	Gene	Fold [(Plant-based)] vs. (Marine)]		Description
		3week	Liver
P24367	PPIB	-10.6656	2.01495	Peptidyl-prolyl cis-trans isomerase B
P26885	FKBP2	-4.5415	1.56782	Peptidyl-prolyl cis-trans isomerase FKBP2
Q5RET2	FKBP7	-7.53139	1.6306	Peptidyl-prolyl cis-trans isomerase FKBP7
P23284	PPIB	-10.7093	1.99741	Peptidyl-prolyl cis-trans isomerase B
Q13427	PPIG	-10.6585	2.00268	Peptidyl-prolyl cis-trans isomerase G
P24368	Ppib	-7.835	1.93425	Peptidyl-prolyl cis-trans isomerase B
P80311	PPIB	-11.0431	2.01381	Peptidyl-prolyl cis-trans isomerase B
Q2YDL5	FKBP11	-7.45614	1.56249	Peptidyl-prolyl cis-trans isomerase FKBP11
P45878	Fkbp2	-3.60595	1.50995	Peptidyl-prolyl cis-trans isomerase FKBP2

## Sheet: Cytoskeleton
Uniprot ID	Gene Symbol	Fold [(Plant-based)] vs. (Marine)]		Description
		3week	Liver
Actin Cytoskeleton
P12829	MYL4	-2.45278	-1.57496	Myosin light chain 4
Q92176	CORO1A	-3.45322	1.62759	Coronin-1A
P16409	Myl3	-14.3816	-1.57184	Myosin light chain 3
Q13643	FHL3	-3.14975	-1.61312	Four and a half LIM domains protein 3
Q3SZE5	MYL2	-6.57852	-1.88076	Myosin regulatory light chain 2, ventricular/cardiac muscle isoform
P02574	Act79B	-2.73457	-1.73403	Actin, larval muscle
P59999	Arpc4	-3.41524	1.55444	Actin-related protein 2/3 complex subunit 4
Q5R887	MYL3	-9.54238	-1.94677	Myosin light chain 3
P17209	Myl4	-4.55306	-3.15059	Myosin light chain 4
Q5R8M5	FERMT1	-2.25497	-1.80122	Fermitin family homolog 1
P85100	MYL3	-4.15352	-1.91698	Myosin light chain 3
P19237	TNNI1	-2.78669	-4.67789	Troponin I, slow skeletal muscle
P09860	TNNC1	1.86952	1.59822	Troponin C, slow skeletal and cardiac muscles
Q14BN4	SLMAP	14.9465	1.70846	Sarcolemmal membrane-associated protein
Q2PFD7	Psd3	1.8769	1.51922	PH and SEC7 domain-containing protein 3
O55148	Gas7	2.35082	2.13298	Growth arrest-specific protein 7
Q62871	Dync1i2	1.92089	1.82169	Cytoplasmic dynein 1 intermediate chain 2
Q920Q4	Vps16	3.82064	1.52741	Vacuolar protein sorting-associated protein 16 homolog
P15508	Sptb	2.39135	1.58804	Spectrin beta chain, erythrocyte
A2ASS6	Ttn	2.7638	1.94884	Titin
Intermediate Filament Cytoskeleton
Q10758	Krt8	-10.1218	-2.16961	Keratin, type II cytoskeletal 8
Q8JFQ6	krt13	-8.09477	-1.90266	Keratin, type I cytoskeletal 13
Q0P5J4	KRT25	-11.6436	-1.68598	Keratin, type I cytoskeletal 25
Q6NWF6	krt8	-6.51207	-1.58142	Keratin, type II cytoskeletal 8
Q08D91	KRT75	-3.28301	-2.36712	Keratin, type II cytoskeletal 75
Q13835	PKP1	-2.53791	-2.35783	Plakophilin-1
O57607	krt18	-8.3494	1.60035	Keratin, type I cytoskeletal 18
P16053	NEFM	1.65479	1.90402	Neurofilament medium polypeptide
Microtubule Cytoskeleton
P63004	Pafah1b1	13.4272	2.3439	Platelet-activating factor acetylhydrolase IB subunit alpha
O95613	PCNT	1.8219	1.78303	Pericentrin
Q803D2	pafah1b1b	36.2662	1.82676	Lissencephaly-1 homolog B
Q9H0H5	RACGAP1	-7.83533	1.72304	Rac GTPase-activating protein 1
A9JRA8	Kif2c	-7.4325	2.27695	kinesin family member 2C
P28025	Kif11	-9.18141	1.82356	Kinesin-related motor protein Eg5 1
P97329	Kif20a	-17.9843	2.93283	Kinesin-like protein KIF20A
Q8NI77	KIF18A	-3.15207	-1.88882	Kinesin-like protein KIF18A
Q29RT6	KIF20A	-12.8519	1.64074	Kinesin-like protein KIF20A
P46872	KRP85	2.10857	1.55284	Kinesin-II 85 kDa subunit
P53350	PLK1	-14.8663	1.84891	Serine/threonine-protein kinase PLK1
Q7ZVS3	plk4	-1.95914	-1.51398	Serine/threonine-protein kinase PLK4
P09645	TUBA8	-10.32	1.68857	Tubulin alpha-8 chain (Fragment)
Q91060	TUBA	-15.6849	-1.75986	Tubulin alpha chain
Q08DF4	DNM1	15.8643	2.63317	Dynamin-1
A5HK05	Appbp2	1.85237	1.51895	Amyloid protein-binding protein 2
O88751	Cabp1	2.16331	2.53058	Calcium-binding protein 1
P34926	Map1a	6.34996	1.68354	Microtubule-associated protein 1A
A6NCE7	MAP1LC3B2	7.08591	-1.52616	Microtubule-associated proteins 1A/1B light chain 3 beta 2
Mitosis
P53352	INCENP	-12.0175	2.15953	Inner centromere protein
Q14980	NUMA1	-14.2546	1.57666	Nuclear mitotic apparatus protein 1
O13024	incenp-A	-11.74	2.20256	Inner centromere protein A
A8WFU8	kif22	-4.17619	1.70165	Kinesin-like protein KIF22
Q13257	MAD2L1	-22.9542	1.53388	Mitotic spindle assembly checkpoint protein MAD2A
Q0IHP2	incenp	-12.2066	2.34222	Inner centromere protein
Q12834	CDC20	-19.1691	2.19552	Cell division cycle protein 20 homolog
Q8TEW0	PARD3	2.27321	1.55692	Partitioning defective 3 homolog
A2BGU8	sept3	2.20708	2.88652	Neuronal-specific septin-3
Q08509	Eps8	-2.37338	-1.68944	Epidermal growth factor receptor kinase substrate 8
Q8BT07	Cep55	-6.4884	-1.63287	Centrosomal protein of 55 kDa

## Sheet: Cell cycle
Uniprot	Gene	Fold [(Plant-based)] vs. (Marine)]		Description
		3week	Liver
Q803D2	pafah1b1b	36.27	1.83	Lissencephaly-1 homolog B
Q5ZK47	STRADA	2.78	1.82	STE20-related kinase adapter protein alpha
P63004	Pafah1b1	13.43	2.34	Platelet-activating factor acetylhydrolase IB subunit alpha
Q8TEW0	PARD3	2.27	1.56	Partitioning defective 3 homolog
O95613	PCNT	1.82	1.78	Pericentrin
P54652	HSPA2	1.76	2.08	Heat shock-related 70 kDa protein 2
A2BGU8	2016-09-03	2.21	2.89	Neuronal-specific septin-3
P61025	Cks1b	-17.52	2.26	Cyclin-dependent kinases regulatory subunit 1
Q9CQJ7	Pttg1	-12.54	1.75	Securin
P53352	INCENP	-12.02	2.16	Inner centromere protein
Q91879	cks2	-6.85	1.73	Cyclin-dependent kinases regulatory subunit 2
Q503N2	spc24	-13.4	1.95	Kinetochore protein Spc24
Q63699	Cdk2	-8.02	1.62	Cell division protein kinase 2
Q9D1C1	Ube2c	-9	1.79	Ubiquitin-conjugating enzyme E2 C
Q14980	NUMA1	-14.25	1.58	Nuclear mitotic apparatus protein 1
P60901	Psma6	-11.5	1.77	Proteasome subunit alpha type-6
P53350	PLK1	-14.87	1.85	Serine/threonine-protein kinase PLK1
Q12834	CDC20	-19.17	2.2	Cell division cycle protein 20 homolog
Q0IHP2	incenp	-12.21	2.34	Inner centromere protein
Q9P2W1	PSMC3IP	-6.1	1.73	Homologous-pairing protein 2 homolog
Q99436	PSMB7	-6.69	1.72	Proteasome subunit beta type-7
Q9DG98	cdc2	-16.65	2.74	Cell division control protein 2 homolog
Q3SZY3	PTTG1	-30.1	2.56	Securin
P52292	KPNA2	-30.57	2.25	Importin subunit alpha-2
Q9H0H5	RACGAP1	-7.84	1.72	Rac GTPase-activating protein 1
P28025	kif11	-9.18	1.82	Kinesin-related motor protein Eg5 1
Q6DF39	spc25	-18.63	1.64	Kinetochore protein Spc25
P51943	Ccna2	-7.47	1.6	Cyclin-A2
Q63ZL2	psmc3ip	-6.03	1.77	Homologous-pairing protein 2 homolog
Q6NU40	chtf18	-9.62	1.78	Chromosome transmission fidelity protein 18 homolog
O13024	incenp-A	-11.74	2.2	Inner centromere protein A
P23573	cdc2c	-25.74	2.34	Cell division control protein 2 cognate
