# Supplementary material for: Molecular pathways associated with the nutritional programming of plant-based diet acceptance in rainbow trout following an early feeding exposure
Source: BMC Genomics. 2016 Jun 13;17:449. doi: 10.1186/s12864-016-2804-1 (PMC4907080; doi:10.1186/s12864-016-2804-1)
Supplement: Additional file 8: — List of primers used in real-time RT-PCR analysis for confirmation of differential expression of selected genes identified by the microarray analysis. (XLSX 11 kb) [file 12864_2016_2804_MOESM8_ESM.xlsx]

## Sheet: Primer_MA_20-6-14
Accession Number	Name	Sense Primer	Anti-sense Primer
NM_001124376	Oncorhynchus mykiss keratin 13 (k13)	5'-ACACCTCCAGAACAACACAT-3'	5'-TCAGCAAGTCAGAGCATCTT-3'
CA371136	Oncorhynchus mykiss cDNA clone for Lissencephaly 1B (Pafah1b1b)	5'-AAGCCTACTCCACCTTCAAG-3'	5'-CACCTTCTTCTGTAATCTGATGAC-3'
CA349466	Oncorhynchus mykiss cDNA clone for Purpurin	5'-TATGACAACTATGCCATCAC-3'	5'-GAAGATCAGGGAGTAACCAT-3'
CA345943	Oncorhynchus mykiss cDNA clone for Chymotrypsin B (Ctrb1)	5'-GGACATCCAGATCCTGAA-3'	5'-ATATCGTTGTTGATGGTACTG-3'
NM_001124700	Oncorhynchus mykiss glucagon II (gcg2)	5'-AGACAGCAGACTCACTATTG-3'	5'-CCTTTCTTCCTGGTATTTACTG-3'
CU074116	Oncorhynchus mykiss cDNA clone for Somatolactin (SL)	5'-CCCTTATTTGCCTTAAACAC-3'	5'-GCTGACATACTGTATTGAAC-3'
CA383370	Oncorhynchus mykiss cDNA clone for Recoverin (Rcvrn)	5'-AGATGACAAGATTGCAGAGA-3'	5'-CATACTGAATCAACCGTAGGA-3'
NM_001124344	Oncorhynchus mykiss cholecystokinin-Thr (cck-t)	5'-AGACATACTCACTCCTCTCCTT-3'	5'-CTGGCTCTGCTGTTCACT-3'
CA383196	Oncorhynchus mykiss cDNA clone for cytosolic sulfotransferase (ST1S3)	5'-ACAAGTTATCCACCTCTCCT-3'	5'-GCCACATACACTATCCTACAG-3'
AB196465.1	Oncorhynchus mykiss ACTB mRNA for actin beta (B-actin)	5'-GATGGGCCAGAAAGACAGCTA-3'	5'-TCGTCCCAGTTGGTGACGAT-3'
